# Supplementary material for: Neuroprotection against ischemic stroke requires a specific class of early responder T cells in mice
Source: J Clin Invest. 2022 Aug 1;132(15):e157678. doi: 10.1172/JCI157678 (PMC9337834; doi:10.1172/JCI157678)
Supplement: Supplemental table 1 [file jci-132-157678-s052.xlsx]

## Sheet: Sheet1
Gene	log2FoldChange	padj
Klhl10	7.91957	0.0017625
Lamc2	7.53413	0.00205685
Tmem25	7.45114	0.00129478
C1qc	7.44996	0.00599622
Oprl1	7.30231	0.00480109
Sept8	7.28977	0.00478686
Rdh9	7.21338	0.00582471
Spats2	7.06537	0.00543915
Arhgap20	6.95579	0.019374
Adgra2	6.88177	0.0226017
Tspear	6.74901	0.0110694
Rita1	6.72761	0.0116704
Rai14	6.70679	0.0123465
Elovl2	6.63377	0.0366766
Olfml3	6.59774	0.0386593
Vangl1	6.58795	0.0398926
Gpr52	6.54063	0.0434275
Extl1	6.53717	0.0193979
Bend3	6.52232	0.00115701
Gm7030	6.49635	0.000168645
Itga7	6.47223	0.0483634
Tacr1	6.47223	0.0483634
Dnajc6	6.42764	0.0235692
4930452B06Rik	6.35943	0.0316867
Wfikkn2	6.29273	3.12e-06
Gprasp2	6.24267	0.0358825
Kalrn	5.52161	0.0218679
Dsp	5.38391	6.89e-05
Klhdc8b	5.34785	0.0456396
Styxl1	5.14828	0.0493978
Enho	4.03619	0.0103065
Clec2l	3.82292	0.0054507
Msc	3.63159	0.00359503
Fam161a	3.53986	0.0447071
Mt2	3.40467	0.0107372
Sugct	3.23201	0.0456967
Prss16	3.06122	0.00786855
Zfp345	3.02187	0.0470625
Il1rl2	2.86345	0.0419244
Nccrp1	2.82886	0.0284912
A930001A20Rik	2.73306	0.000664697
Rsph1	2.50843	0.0297396
Pls1	2.49941	0.0045901
Plxdc2	2.4889	0.00336616
Sfmbt2	2.44587	0.0301775
Optn	2.43816	0.0439753
Slc15a2	2.43223	0.00546394
Gstt3	2.41171	0.0419237
Tcp11	2.38242	0.0107827
Enthd1	2.35945	0.0388816
Dus4l	2.35546	0.0259344
Lamc1	2.23603	0.0247832
Gfod2	2.11174	0.0239019
Gchfr	2.09235	0.0330371
Renbp	2.04631	0.0129667
Ppp1r16a	1.99517	0.0338997
Thnsl2	1.9829	0.0308234
Slx4	1.95481	0.0126678
Phf13	1.91758	0.0174868
Gramd1c	1.91595	0.00413087
B230208H11Rik	1.85969	0.0340278
D930028M14Rik	1.85643	0.0049273
Prss30	1.74258	0.0457972
Ndrg2	1.70531	0.00388765
Soat2	1.69311	0.0245809
G0s2	1.64159	0.00953464
Mt1	1.57807	0.0440807
Epcam	1.55675	0.000770537
Thap3	1.55426	8.02e-05
Crls1	1.48593	0.00585003
Zfp623	1.45057	0.0166636
Ralgds	1.43634	0.0399382
Slc33a1	1.43555	0.00939829
2900076A07Rik	1.41655	0.0438626
Zmynd19	1.38156	0.0343971
Erdr1	1.37702	0.00265399
2810468N07Rik	1.37583	0.0401557
2310057M21Rik	1.37352	0.00359866
Bcdin3d	1.36937	0.0128232
Dpm3	1.35002	0.0143955
Dcun1d3	1.33944	0.0361219
Tmem191c	1.33908	0.0181427
Coq10a	1.32826	0.00548414
Slc43a1	1.32817	0.0485029
Snx25	1.32787	0.0444494
Car2	1.30054	0.00117107
Cdk5rap1	1.3003	0.0209102
AI467606	1.27794	0.00331093
Tgtp2	1.25664	0.0220715
Ppcs	1.25305	0.00548411
Zfp763	1.24552	0.00486357
Aste1	1.23762	0.00894449
Slc25a29	1.22993	0.0453018
Znfx1	1.22914	0.0447056
Fkbp5	1.20984	0.0235439
Rad18	1.20539	0.00376809
Ndufa12	1.18365	0.00900452
Prr13	1.18019	0.0127605
Lin37	1.1775	0.0108948
Qtrt1	1.16975	0.00693371
Spg20	1.16478	0.0182402
Mylpf	1.16401	0.0499491
Zfp146	1.15293	0.0300869
Ccl5	1.14958	0.000710839
Clybl	1.14591	0.0330145
Lztfl1	1.12873	0.0349856
Ybx3	1.12537	0.0154346
Xrcc6bp1	1.11948	0.0335518
AW209491	1.11672	0.021434
Ldhb	1.11432	0.0408238
Dapk2	1.11376	0.00613657
Mbd2	1.10543	0.0033383
Lsm7	1.09746	0.0318582
Ccne1	1.09002	0.011989
Sun1	1.089	0.0305161
Stxbp5	1.08607	0.047186
Mllt11	1.08119	0.0172411
Acat2	1.08039	0.0159273
Mprip	1.07626	0.0395362
Dusp14	1.07233	0.0221206
Mrpl42	1.06939	0.0414737
Pdrg1	1.06335	0.0327505
Slc25a33	1.06051	0.00322875
Spopl	1.05329	0.0239466
Ubl4a	1.04434	0.016773
Ppcdc	1.04084	0.0103504
Dusp28	1.03564	0.0345602
2610524H06Rik	1.0325	0.0102716
Commd7	1.02994	0.0228189
Fxn	1.02054	0.0180803
Pik3ip1	1.01163	0.0183338
Mpg	1.00842	0.0206826
Tnfaip1	1.00521	0.0410498
Sdcbp2	1.00177	0.0267477
Mettl6	1.00122	0.0393087
Bach2	-1.00166	0.0428439
Dusp10	-1.0065	0.0289529
Ptp4a3	-1.00755	0.00854489
Relb	-1.01237	0.0425466
Cstf2t	-1.01364	0.0331827
Ash1l	-1.01553	0.0425373
Klhdc4	-1.01581	0.04807
Pnrc1	-1.01821	0.00668568
Map2k1	-1.02705	0.00454603
Pde4b	-1.02744	0.00470004
Glcci1	-1.03087	0.0284933
Ralgapa1	-1.03358	0.0133427
P2ry10	-1.04183	0.0022839
Glg1	-1.04229	0.0472525
Haus2	-1.04303	0.00587568
Dmxl1	-1.04402	0.0395653
Mis18bp1	-1.04622	0.0479212
Cep55	-1.05422	0.0360925
Abcb9	-1.05448	0.0348112
Il4ra	-1.05688	0.0456852
Zfp36	-1.05819	0.0245145
Fam174a	-1.05857	0.0138256
Bcl3	-1.07862	0.027704
Crem	-1.08373	0.022325
Atp11c	-1.09475	0.0122901
Idi1	-1.10401	0.00881737
C330007P06Rik	-1.10822	0.0148562
Plcxd2	-1.12794	0.0193552
Vgll4	-1.12805	0.0149751
Sypl	-1.13023	0.00261385
Lars2	-1.13158	0.00751185
Ttc30b	-1.13943	0.0398076
Zfp937	-1.1456	0.0255794
Ier5	-1.14642	0.00647745
Zfp935	-1.1473	0.01477
Hdac10	-1.15377	0.0181767
Rel	-1.16081	0.0301332
Zfp758	-1.16929	0.00430448
Gpr174	-1.16962	0.000909436
Zfand2a	-1.17276	0.0222522
Srgn	-1.17514	0.000593
Nabp1	-1.17814	0.00159652
Birc6	-1.19015	0.00372853
Yy2	-1.19248	0.0256119
Hist1h2bc	-1.1946	0.0319342
Tfrc	-1.19562	0.00218268
Tnfaip3	-1.19794	0.00152778
Mapk11	-1.20074	0.0382239
Rbm26	-1.20112	0.0102955
Tnfrsf13c	-1.20119	0.0274648
Hspa13	-1.2168	0.0291979
Phtf2	-1.22092	0.0361533
Dennd4a	-1.22447	0.00230259
Rgs2	-1.23448	0.00396673
Tgif1	-1.23668	0.0011501
Pld4	-1.24109	0.00285235
Kmt2c	-1.24204	0.00512476
Atad2b	-1.2429	0.0243642
Fcrl1	-1.25899	0.0172418
Tdrp	-1.25932	0.005269
Klrc2	-1.26243	0.0110869
Mipep	-1.26304	0.0190705
AI504432	-1.27002	0.0372418
Pag1	-1.27681	0.00766147
Zfp119a	-1.27682	0.0180285
Xpr1	-1.27884	0.0444152
Abcg2	-1.28482	0.0251213
Vwa5a	-1.32067	0.00698661
Ms4a4c	-1.32145	0.023799
Gm14325	-1.32654	0.0201612
Odc1	-1.33376	0.000490611
Dusp6	-1.33797	0.000754344
Adgrg5	-1.33921	0.000820978
Slc15a4	-1.34035	0.0264647
Nr4a2	-1.34728	0.0447563
Cbl	-1.35798	0.013183
Socs3	-1.36701	0.0271631
Tnfsf8	-1.36968	0.010031
Lypd6b	-1.37375	0.0357181
Stk17b	-1.37392	4.08e-05
Rbm14	-1.37415	0.0161224
Epc2	-1.3828	0.00835139
H2-Oa	-1.38775	0.00164141
Metrnl	-1.39289	0.0224066
Klri2	-1.39295	0.0352156
Fos	-1.39461	0.000809829
Bbs9	-1.39638	0.00480147
Plk2	-1.39815	0.0322686
Sh3bp5	-1.40333	0.000505396
Ralgps2	-1.41874	0.00186501
Zfp770	-1.43543	0.0151911
Ddx60	-1.45387	0.00171541
Gpr155	-1.4611	0.0220764
Dusp5	-1.46354	0.00973679
Rsad2	-1.47429	0.0246926
Tpd52	-1.47959	0.00165206
Simc1	-1.48891	0.0268613
Cdr2	-1.49621	0.0457585
Elovl6	-1.50772	0.0350389
Filip1l	-1.51446	0.000171957
Rn45s	-1.52877	0.000299165
3830403N18Rik	-1.53	0.00744962
Hmmr	-1.53065	0.0039616
Gem	-1.53977	0.00149342
Art2b	-1.55673	0.00310988
Zfp119b	-1.56311	5.76e-05
Satb1	-1.56801	0.000383127
Kbtbd8	-1.57489	0.0234025
Usp45	-1.5777	0.00706085
Alg2	-1.58076	0.0139899
Nfil3	-1.58283	0.000252849
Notch2	-1.59766	0.0391809
Aqp9	-1.61428	0.00936795
Klhl8	-1.61535	0.0499894
Klra5	-1.64382	0.0169733
Zfp318	-1.6468	0.0142637
Skil	-1.66386	0.000510339
Pkig	-1.66673	0.00384288
Fcgr3	-1.6766	0.013973
Nfkb2	-1.68253	0.0259153
Qrfp	-1.68668	0.0147297
BC051537	-1.69036	0.00812338
Serinc5	-1.69304	0.0478586
Snx9	-1.70883	0.00617303
Tmem87a	-1.71825	0.00727221
Klre1	-1.72389	0.00353217
Zbtb43	-1.7376	0.00260808
Zbtb18	-1.73994	0.0309575
Zeb2	-1.74092	0.0112246
Dennd5b	-1.75301	0.0271148
Sell	-1.76003	0.000738432
Zbtb38	-1.76792	0.0442738
Hs3st3b1	-1.77072	0.00530742
Zmat3	-1.77293	0.0392209
Gm5595	-1.77753	0.00247194
Pck2	-1.82281	0.0461065
Rgs11	-1.83583	0.0287953
Pilra	-1.84707	0.0402262
Blvrb	-1.85353	0.00376216
Icosl	-1.85579	0.0251521
St6gal1	-1.85784	0.0118883
Tyrobp	-1.86337	0.00028182
Irf8	-1.86581	5.37e-05
Cxcr5	-1.86611	0.000137928
Cd79b	-1.88568	8e-05
Nox1	-1.89376	0.0175457
Cxcr4	-1.92283	3.78e-05
Mlf1	-1.93814	0.0304291
Cd55	-1.94807	1.35e-07
Pik3ap1	-1.96361	0.0326701
Tnni1	-1.96597	0.0453583
Gorab	-1.9778	0.000367096
Lat2	-1.98201	6.8e-06
Cpeb2	-1.98955	0.0241428
Unc93b1	-1.99435	0.00035309
Klf4	-1.99844	0.0139624
Klf9	-2.01557	0.0435531
Hacd4	-2.03739	0.0411133
N4bp2	-2.04945	0.00826184
Osm	-2.07119	0.0322032
Cxcl10	-2.08028	0.00172297
Prss12	-2.08762	0.0081426
Lst1	-2.09506	0.00206673
Hist1h1c	-2.09884	0.00156982
Hemk1	-2.11513	0.00830908
Fam83d	-2.11708	0.038305
Plekho1	-2.12503	0.0284414
Fcgr2b	-2.13352	4.87e-06
H2-Ob	-2.1522	7.53e-07
Evi5	-2.15981	0.0422613
Gcnt2	-2.16281	0.0465419
Abca1	-2.18033	0.0102776
Fosl2	-2.21918	0.00187568
Calcrl	-2.21979	0.00094793
Trim30b	-2.25093	0.0170685
Gga2	-2.25635	0.00074705
App	-2.26838	0.0337221
Ago2	-2.27076	0.000754922
Ints2	-2.29176	0.0309239
Hmbox1	-2.29348	0.0274273
Marcksl1	-2.30215	0.00954624
Fam64a	-2.33322	0.0230401
Arrdc3	-2.33342	5.64e-09
Hhex	-2.33693	0.00515908
Irf4	-2.33833	0.00424594
Plekha8	-2.34124	0.024532
Jun	-2.3537	5.23e-05
Slc16a5	-2.36152	0.0135982
Ccl9	-2.40738	0.000380344
Camsap2	-2.43305	0.000440558
Cnn3	-2.43525	0.000821894
Gm14085	-2.44149	0.013984
Zfp934	-2.46799	1.69e-05
Dusp3	-2.4746	0.0415767
Myo1e	-2.4748	0.0172129
Slc37a2	-2.47627	0.0044221
Serpinb1a	-2.48112	3.78e-07
Ets2	-2.50399	0.0052892
Pik3r2	-2.52151	0.0410017
Ap1m2	-2.53682	0.0288004
Egr1	-2.56525	0.00122558
Actg2	-2.56942	0.0168378
Sowahc	-2.57802	0.0148331
Alox5ap	-2.6062	0.000962931
1700029J07Rik	-2.62049	0.0315832
Nr4a1	-2.64911	1.11e-05
Map10	-2.68867	0.0398544
Rasgef1b	-2.72228	2.76e-05
Vps37b	-2.73685	4.97e-09
Tle1	-2.74661	0.0314409
Tubb2a	-2.76253	0.00044652
Nfe2	-2.76463	0.00590005
Cd81	-2.77601	2.4e-06
Oasl1	-2.78729	0.0262158
Cd302	-2.79016	0.0126723
Rgmb	-2.79665	0.00554126
Lgmn	-2.80775	4.96e-05
C920021L13Rik	-2.82316	0.00152827
Cacnb4	-2.84932	0.0417034
Smagp	-2.875	0.0147861
Trf	-2.89016	0.000384819
Slpi	-2.89694	0.0116126
Chml	-2.98566	0.0301753
B3gnt8	-3.00196	0.046607
Lyn	-3.01423	8.61e-12
Pilrb1	-3.07311	0.0127971
Naf1	-3.07602	0.00140001
Gcnt1	-3.07948	0.0102613
Bmp7	-3.07955	0.00113916
Rhob	-3.12768	0.00109427
Snx30	-3.12913	2.87e-05
Rab27b	-3.14111	0.0375547
Kctd12	-3.18311	0.000297378
Slc35f5	-3.19001	0.0145773
Ttbk2	-3.24664	0.0399435
Zbtb10	-3.28914	0.00685967
Snn	-3.30405	0.00250257
Ifi204	-3.32398	0.000206679
Xlr3a	-3.32918	0.0398559
Amigo2	-3.36653	0.0339458
Cma1	-3.42199	0.0195087
Dmrta1	-3.4574	1.67e-11
Nek2	-3.47732	0.000491456
Apoe	-3.52943	1.59e-06
Ifitm1	-3.55744	6.17e-05
Spib	-3.55956	0.0025572
Gm12596	-3.57452	0.0471538
Napsa	-3.63284	1.2e-18
Ly6i	-3.64105	0.0227763
Plp1	-3.65104	0.00362701
Gm15987	-3.65986	3.33e-07
Srp54b	-3.6938	0.0233011
Cnr2	-3.71005	6.94e-05
Csf3r	-3.71822	0.0107829
Csf2ra	-3.72228	0.00614703
Cdkn1a	-3.76528	1.05e-06
Pou2af1	-3.80603	1.21e-07
Igfbp4	-3.91119	0.000808777
Stxbp4	-3.91317	0.0145621
1810011H11Rik	-3.94199	0.0383867
Fam43a	-3.94725	0.00311095
Sh2d1b1	-3.98763	0.0305409
Trio	-4.00406	0.00527295
Lrrk2	-4.01271	1.4e-06
Usp6nl	-4.03113	0.030099
Tert	-4.04507	0.0489326
Plaur	-4.06176	2.71e-06
Nxpe4	-4.18401	0.000671292
Ell3	-4.1932	0.000421466
1600010M07Rik	-4.20739	0.0216387
Tns4	-4.26796	0.0451823
Kcnip3	-4.28739	0.0122292
Gad1	-4.32385	0.0073863
Ifngr2	-4.34616	1.88e-05
Ifi44	-4.35006	0.00237787
Emilin2	-4.42102	0.00197218
Aldh2	-4.43275	0.000328964
Anxa3	-4.4439	0.00901582
Agpat9	-4.46295	0.0176027
Ifitm3	-4.50701	1.62e-16
Dgkg	-4.54674	0.0295796
Atf3	-4.56356	1.78e-09
Slc16a10	-4.56423	0.0375442
Ccr6	-4.57346	7.69e-05
Abcd2	-4.59662	0.00740919
Lifr	-4.62037	0.0295888
Xkrx	-4.66517	0.00105933
Ccl6	-4.71855	1.63e-12
Fam114a1	-4.72906	0.0219055
Igsf23	-4.73085	0.0236396
Aldh1b1	-4.74625	0.000920118
Thbs1	-4.76501	3.5e-05
Cybb	-4.78312	2.42e-26
Zscan18	-4.82619	0.0155767
Msr1	-4.82711	0.0001364
Cd22	-4.83162	6.61e-14
Hdac9	-4.83592	5.38e-05
Kcnc1	-4.97589	0.00336946
H2-Bl	-4.98767	0.000124367
Tlr7	-4.99254	0.0102047
Tgfbi	-5.08333	0.000415739
5830411N06Rik	-5.10257	0.0461749
Ltb4r1	-5.12183	0.00889331
Ifitm2	-5.12317	6.45e-17
Atp6v0a1	-5.12654	0.00130701
Cd163l1	-5.33699	0.000585014
Hpgds	-5.34743	0.000403942
Tnf	-5.39516	0.0002924
Rnase6	-5.44413	0.0236063
Papss2	-5.4565	0.0233371
Ccl2	-5.52032	0.0131758
Il5ra	-5.54832	0.000147445
Aoah	-5.59035	0.00109448
Ly86	-5.62728	7.09e-22
Marcks	-5.66181	5.23e-06
Cd83	-5.70837	2e-35
Fcer2a	-5.75957	4.15e-15
Cd19	-5.76151	0.0335679
Cd74	-5.76632	2.78e-30
Irak3	-5.7894	3.73e-06
Ppfia4	-5.79052	0.0124718
H2-Ab1	-5.852	1.58e-38
Srpk3	-5.95169	4.59e-09
Ly6d	-6.01201	0.0380185
Dsel	-6.02035	0.00939112
Pira2	-6.05473	0.047117
Slc22a21	-6.10832	0.0439503
Nudt12	-6.10927	0.0421849
Slc7a3	-6.11021	0.0432696
Csf2rb	-6.13513	0.00548478
H2-DMb1	-6.14421	8.87e-22
Ppargc1a	-6.16059	0.0403344
Slc16a7	-6.1609	0.0391267
Opn3	-6.16151	0.0379593
AI429214	-6.16303	0.0401523
Lonrf1	-6.21089	0.0384023
Map9	-6.21119	0.0364826
5031425F14Rik	-6.21237	0.0339333
Arhgap24	-6.21296	0.0342418
Deptor	-6.2131	0.0344755
Cecr2	-6.21384	0.0371206
Trem1	-6.21528	0.00340871
Rasgrp3	-6.21888	7.34e-08
Lyz1	-6.2248	1.37e-21
Eqtn	-6.26064	0.0311599
Vegfa	-6.26178	0.0306564
Fpr2	-6.26277	0.0336546
Pafah2	-6.30763	0.0288381
BC049715	-6.30832	0.0275169
5033403F01Rik	-6.30845	0.0274183
Gcm2	-6.30859	0.0273657
4930558J18Rik	-6.309	0.027478
Fabp4	-6.30914	0.0276093
Dlg5	-6.31024	0.0315297
Bmx	-6.31038	0.0328742
Lyz2	-6.31059	3.72e-27
Pstpip2	-6.33075	0.00390967
Fcmr	-6.33622	0.0237589
A730043L09Rik	-6.35353	0.0257164
Rab39	-6.35447	0.0245906
Kctd4	-6.35513	0.0250783
Esrp2	-6.3558	0.0270282
A530064D06Rik	-6.35606	0.0286987
Pkia	-6.39684	0.0328191
Depdc7	-6.40034	0.0252458
Ifi205	-6.4006	0.0273747
Dock1	-6.40073	0.0292281
F13a1	-6.42198	4.69e-13
Mafb	-6.44218	0.0199611
Rhod	-6.48308	0.0184077
Lhfp	-6.4832	0.0182486
Rragd	-6.48345	0.0180319
Lrrc75a	-6.48369	0.0179365
Tmem26	-6.48454	0.0185388
AI839979	-6.48503	0.0198044
Slamf8	-6.48527	0.0209598
Il6	-6.48587	0.0436806
Sirpa	-6.49698	1.16e-05
C130050O18Rik	-6.49918	0.00164781
Blk	-6.50292	9.97e-12
Plekhg1	-6.52273	0.0200518
Diras2	-6.52428	0.0161767
Lilra5	-6.52487	0.0163493
Mef2c	-6.54133	0.00726528
Rassf4	-6.55678	4.82e-07
Abca9	-6.56201	0.0208988
Hspa1a	-6.56502	0.0157164
Ckap4	-6.60172	0.0135556
Egr3	-6.63828	0.0147216
Ccdc148	-6.63861	0.0133882
Sytl4	-6.64124	0.0136612
F10	-6.64135	0.0140909
Cfh	-6.64391	2.67e-08
Bank1	-6.65973	5.79e-39
Clec7a	-6.66106	0.00520152
Serpinb10	-6.67565	0.0111741
Ticam2	-6.6764	0.0107306
Tspan9	-6.67672	0.010796
Plxnb2	-6.67715	0.0111343
C5ar1	-6.68294	0.000790977
Alas2	-6.69428	0.0314019
Eepd1	-6.7103	0.0130038
Dcbld1	-6.71072	0.0111647
1700071M16Rik	-6.71374	0.0129042
Trim16	-6.7476	0.00921118
H2-Aa	-6.78121	4.74e-34
Ctsh	-6.78694	0.00258905
Pid1	-6.80697	1.18e-08
Pira6	-6.81507	0.00808159
H2-DMb2	-6.88287	7.01e-32
Cacna1e	-6.9405	0.00544207
Vpreb3	-6.94255	3.91e-07
Utp14b	-6.96984	0.00461192
Lmo2	-6.97721	6.83e-12
Pla2g7	-6.99858	8.98e-08
Clec4n	-7.00012	0.00626711
Il7	-7.02594	0.00405844
Krt80	-7.02778	0.00396895
Tcf7l2	-7.02803	0.00420654
Eef2k	-7.05443	0.00343168
Cd180	-7.05459	0.00338249
Clec4b1	-7.1081	0.00339145
Klhl14	-7.10921	0.00278504
Cyp2d22	-7.1096	0.00279134
Ms4a8a	-7.11047	0.0032009
Cd36	-7.12084	5.18e-15
A530032D15Rik	-7.13603	0.00254181
Rgs13	-7.13712	0.00310755
Wdfy4	-7.16351	0.0035247
C3	-7.16396	0.0109341
Mgst1	-7.17272	6.77e-07
Thbd	-7.18756	0.00211824
Cdc42ep2	-7.18771	0.00213766
Cd177	-7.1895	0.0103049
Ace	-7.23723	0.00176596
Fggy	-7.23752	0.00179735
Tifab	-7.23774	0.00184731
Fcer1a	-7.23925	0.00916772
Rasd1	-7.2603	0.00189395
Il1b	-7.2703	0.00124215
Hacd1	-7.31047	0.00244992
Snhg14	-7.33254	0.00134884
Pla2g4a	-7.33389	0.00730087
Mrc1	-7.35341	0.00135568
Zfp608	-7.37669	0.00104856
Dyrk4	-7.39797	0.00109063
Cd79a	-7.39869	3.17e-46
Lrp1	-7.39959	0.00103213
Tlr4	-7.39978	0.00108478
Pparg	-7.42067	0.000881559
Lpcat2	-7.46215	2.19e-05
Gm4925	-7.48438	0.000726145
Fcrla	-7.51057	0.000611316
Cd93	-7.52453	0.00058206
Slc2a6	-7.54387	0.000553947
P2ry6	-7.5444	0.000535968
2810459M11Rik	-7.54498	0.000577941
Stxbp6	-7.54592	0.000917736
Gm13546	-7.56405	0.000494678
Fgd4	-7.6228	0.000641362
Cd300lb	-7.62285	0.000673631
Ccdc88a	-7.64033	0.00037124
Gm5150	-7.65997	0.000664987
Rnd3	-7.69352	0.000325754
Ptk2	-7.76541	0.000372186
Fcgr1	-7.81489	0.000206853
Hipk2	-7.83053	0.000158634
B3gnt7	-7.86273	0.0001403
H2-Eb1	-7.86845	0.00202892
Styk1	-7.87842	0.000128806
Chst3	-7.99723	0.0001
Ear2	-7.99783	7.63e-05
Mefv	-8.01483	0.00117089
Skint3	-8.02784	7.8e-05
Gpr35	-8.02834	0.000112759
Tifa	-8.02969	1.58e-06
Siglecg	-8.04579	6.68e-11
5031414D18Rik	-8.07485	1.74e-06
Hp	-8.10059	3.62e-08
Pilrb2	-8.13636	3.93e-05
Plat	-8.17301	7.92e-05
Clec4a1	-8.17875	9.52e-07
Bmpr1a	-8.2606	2.38e-05
Pirb	-8.27376	4.99e-07
Ldlrad3	-8.27422	2.34e-05
Coch	-8.29914	0.000498478
Cyp27a1	-8.309	1.57e-05
AF251705	-8.33792	3.21e-07
Nr4a3	-8.34488	4.15e-05
St8sia6	-8.39778	1.5e-05
Tnfaip2	-8.40099	0.000167082
Ceacam1	-8.40294	2.13e-07
Slc11a1	-8.43161	8.32e-06
Gapt	-8.4412	9.42e-06
Gda	-8.45354	1.06e-05
Kynu	-8.47302	6.88e-06
Il12a	-8.47311	6.71e-06
Ebi3	-8.48317	7.04e-06
BC028528	-8.48918	1.36e-07
Hspa1b	-8.52519	6.19e-06
Ciita	-8.5924	3.75e-06
H2-Eb2	-8.63088	2.83e-06
Aldh3b1	-8.6405	3.05e-06
Sirpb1a	-8.64058	3.19e-06
Sirpb1b	-8.69498	2.31e-06
Ptpro	-8.69569	4.5e-06
Tlr13	-8.69603	8.27e-06
Lilra6	-8.71189	1.78e-06
Mcemp1	-8.72249	7.02e-06
Fcgr4	-8.72923	1.67e-06
Nfam1	-8.82274	1.15e-06
Cysltr1	-8.83928	1.37e-06
Zfp458	-8.8707	8.19e-07
Cd300e	-8.88554	7e-07
Gbp11	-8.90152	6.1e-07
Nupr1	-8.91075	2.78e-06
Mzb1	-8.95487	1.14e-08
Dok3	-8.96875	4.59e-07
Crisp3	-8.96916	4.11e-07
Trem3	-8.9839	3.78e-07
Wfdc17	-9.06223	1.69e-08
Rab30	-9.10897	2.01e-07
Clec12a	-9.11606	6.93e-09
AI607873	-9.12457	2.04e-06
Clec4a2	-9.13115	1.83e-06
Nuak2	-9.13558	1.63e-07
Clec4e	-9.16127	0.00018216
Bcar3	-9.17532	1.58e-07
Mpeg1	-9.20687	1.3e-07
Hfe	-9.21891	9.9e-08
Adgre1	-9.22545	1.14e-07
Igsf6	-9.34962	1.06e-08
Fgd2	-9.42637	3.12e-08
Blnk	-9.57309	1.2e-16
Cd300ld	-9.58346	1.09e-08
Treml4	-9.60289	1.13e-08
Gpr141	-9.61347	6.34e-08
Gm9733	-9.64151	5.88e-08
Snca	-9.67423	0.00834872
Spi1	-9.68729	2.55e-10
Pkib	-9.7419	5.54e-09
Pxdc1	-9.74991	1.18e-08
Hpgd	-9.75961	3.69e-09
Fn1	-9.76985	4.32e-08
Btk	-9.77956	1.02e-08
LOC100038947	-9.84757	7.23e-09
Hepacam2	-9.93433	6.1e-09
Bcl11a	-10.0162	7.67e-10
Hs3st1	-10.0412	6.88e-10
Klra2	-10.0835	1.35e-09
Syk	-10.1226	3.96e-10
Cyp4f18	-10.1818	2.22e-11
Ifitm6	-10.1945	4.46e-10
Csf1r	-10.2256	3.35e-10
Kmo	-10.3651	1.37e-10
Ebf1	-10.3791	1.12e-10
Il13ra1	-10.5203	7.11e-11
Ncf2	-10.5763	2.49e-11
Hck	-10.8468	5.31e-12
Gm21188	-10.9388	1.35e-11
Cr2	-11.1004	1.47e-12
Scd1	-11.1615	6.85e-13
Plbd1	-11.7751	2.42e-14
Clec4a3	-11.7795	3.08e-14
Adgre4	-11.8161	6.33e-14
