# Supplementary material for: Neuroprotection against ischemic stroke requires a specific class of early responder T cells in mice
Source: J Clin Invest. 2022 Aug 1;132(15):e157678. doi: 10.1172/JCI157678 (PMC9337834; doi:10.1172/JCI157678)
Supplement: Supplemental table 2 [file jci-132-157678-s053.xlsx]

## Sheet: Sheet1
Gene	log2FoldChange	padj
Nov	24.6371	1.40691e-06
Tmeff2	23.2669	5.70308e-06
C1qc	19.5502	1.35259e-38
Fcrls	17.4915	4.26395e-31
Arg1	17.1488	3.88486e-18
Saa3	16.5066	4.14348e-28
Sparc	16.4824	1.38663e-16
Olfml3	16.4748	4.71818e-20
Pmp22	16.2234	7.69127e-17
Rab3il1	15.6284	2.34748e-25
Ms4a7	15.6161	1.01561e-24
C1qa	15.5129	1.07539e-67
Ccl12	15.3148	2.81434e-23
C1qb	15.1115	2.22699e-206
P2ry13	14.995	9.14623e-23
Tmem119	14.9134	2.68282e-22
Siglech	14.7856	1.48148e-11
Dab2	14.6897	2.69231e-22
Tspan7	14.5937	2.26411e-16
Ccl7	14.5909	7.85454e-22
Cbr2	14.2003	6.52152e-21
Cttnbp2nl	14.021	1.7643e-20
Slco2b1	13.9813	2.10563e-19
Spp1	13.8038	3.81052e-46
Cxcl1	13.708	1.15841e-09
Cd5l	13.6731	1.23792e-18
Slc7a8	13.6523	2.65985e-19
Cd34	13.5621	2.52386e-09
Spint1	13.5444	2.59174e-18
Lrg1	13.5004	2.22623e-18
B3galnt1	13.3822	1.09443e-12
Mmp14	13.3227	3.42749e-18
Folr2	13.2124	1.01577e-17
Gdf15	13.1999	9.72782e-18
Dmxl2	13.0295	2.72241e-17
Tnfrsf11a	13.0072	1.45995e-17
Nxpe5	12.6964	1.91999e-15
Abcc3	12.5151	1.02538e-15
Htra3	12.4757	2.28788e-15
Ophn1	12.3954	8.0227e-16
Ednrb	12.3526	3.33535e-15
Rab7b	12.3016	4.58682e-28
Sgce	12.2381	4.3717e-14
Sh3pxd2b	12.0016	1.04072e-14
Mgp	11.971	0.0171998
Fblim1	11.9463	3.19837e-14
Cxcl16	11.9174	6.9236e-90
Lcn2	11.9064	5.58829e-06
Slc2a5	11.9047	1.5162e-06
Sall1	11.8668	3.40146e-13
Agmo	11.8275	9.04016e-13
C4b	11.8191	2.38919e-14
Rnf180	11.819	2.47865e-14
Rai14	11.7993	1.12339e-13
Adamts1	11.7722	1.49957e-06
Spire1	11.7596	5.02548e-14
Tfec	11.714	2.83952e-13
Apoc4	11.7034	3.24321e-13
Postn	11.6616	1.66571e-13
Cebpa	11.6397	2.40567e-13
Scamp5	11.6354	1.09799e-13
Epb4.1l3	11.6287	3.74531e-13
Syngr1	11.6264	2.63473e-14
Prune2	11.5613	1.95683e-13
Gja1	11.503	2.65659e-12
Pdlim4	11.429	8.50443e-14
Chst1	11.4222	3.156e-13
Pvrl2	11.3903	2.05287e-12
F3	11.3701	4.90287e-05
Gm10790	11.3578	1.20629e-06
Ecscr	11.3434	1.41173e-12
Cxcl3	11.3223	2.73265e-06
Gpx3	11.2925	3.83431e-56
Gstm5	11.2837	4.96653e-12
Apoc1	11.2511	2.16687e-13
Cpe	11.2347	0.00935585
Mertk	11.2323	2.15962e-25
Mmp12	11.23	1.58638e-11
Cadm1	11.216	3.86123e-12
Dcn	11.182	0.00701199
F7	11.1754	3.50518e-11
Soga1	11.1631	2.8475e-12
Cd163	11.1391	1.40723e-23
P2ry2	11.1257	1.80162e-12
Jam2	11.0743	2.63944e-11
Cd63	11.0521	0.000238437
Zmynd15	11.0431	1.15944e-12
Lyve1	11.0373	4.64056e-11
Il1a	11.035	1.47851e-12
Trpv4	11.0253	3.37354e-12
Gas6	10.9807	4.28287e-46
Pyroxd2	10.9704	1.46102e-11
Cyr61	10.9266	0.000547102
Ccl24	10.921	9.91414e-12
Mlxipl	10.83	1.08958e-11
Snx24	10.8241	2.20035e-23
Gm10677	10.8113	1.6682e-10
Sept8	10.7937	3.6126e-11
Sash1	10.7713	2.59244e-11
Prkar1b	10.7485	2.24062e-11
Timp1	10.7407	1.90163e-11
Mlph	10.7091	2.77493e-10
Efemp1	10.7083	0.0491244
Liph	10.7013	2.01614e-10
Cd33	10.6739	1.29974e-06
Fkbp9	10.6654	2.29406e-10
Ltc4s	10.6479	1.40974e-28
Rab34	10.6412	5.10117e-11
Klhl23	10.6078	1.82732e-10
Fmn1	10.5829	6.62862e-11
Copz2	10.5738	1.75093e-10
Kcnk13	10.5736	2.65532e-32
Slc1a3	10.5523	1.79095e-10
Arhgap22	10.5125	7.52756e-11
Neurl1a	10.4804	2.958e-10
Eya4	10.4761	9.51006e-11
Ctsf	10.4696	2.53816e-17
Siglec1	10.4672	2.42313e-10
Eva1a	10.4661	1.0396e-08
AI427809	10.4247	2.29395e-10
Cxcl14	10.3857	1.73072e-10
Ptprm	10.3452	1.50898e-08
Ak1	10.3303	1.05207e-09
Speg	10.3252	1.18295e-09
Reps2	10.3154	2.52884e-10
Flrt3	10.2585	0.00831512
C3ar1	10.2565	0.000481258
Tmem8c	10.2295	0.00188007
Pdgfa	10.1975	6.29427e-10
Mmp2	10.1857	1.78123e-09
1810011O10Rik	10.1799	4.45881e-09
Rnf150	10.1751	1.4503e-09
Trem2	10.1676	1.40823e-22
Gjb6	10.1621	0.0294158
C1rl	10.1288	1.09127e-09
Fam135a	10.1167	8.96707e-10
Snta1	10.1107	1.60314e-09
S100a8	10.1077	6.46951e-29
Vsig4	10.0742	2.5123e-08
Npnt	10.0619	3.88494e-08
Sult1a1	10.0588	2.82834e-23
Lima1	10.0565	1.19741e-09
Pdpn	10.0322	1.54061e-08
Tgfa	10.0208	1.25576e-09
Sphk1	10.0197	3.40117e-08
Thrsp	9.98004	1.08015e-08
Ptgds	9.94676	3.22492e-07
Scn1b	9.94557	1.19312e-09
Ppp1r9a	9.94088	2.68703e-09
Gsg1	9.91365	8.42722e-09
Ccl8	9.88046	8.9644e-16
Tjp1	9.83697	5.95275e-09
Hebp1	9.82291	6.529e-09
Myo1b	9.78542	6.54699e-08
Creg2	9.7484	7.75875e-09
Anpep	9.74103	1.98619e-08
Pigz	9.74064	8.08251e-09
Psma8	9.74048	1.15237e-08
Pram1	9.73372	2.44977e-07
Csf3	9.70932	2.29893e-08
Nav3	9.68562	2.47544e-08
Entpd3	9.67017	2.0217e-08
Gpnmb	9.65729	0.00122591
Piwil2	9.65394	2.04493e-08
Slc18b1	9.6538	1.43891e-08
Amotl1	9.63639	1.77714e-06
Vash1	9.61193	6.13428e-08
Fnip2	9.60215	5.18243e-36
Adgb	9.59566	2.37011e-08
AU022793	9.58703	2.01765e-08
Col4a1	9.57025	8.63333e-08
Hpn	9.56071	8.20853e-08
Ttr	9.55248	2.50428e-08
Mag	9.55217	3.87759e-08
Lyplal1	9.5431	1.7578e-07
Slc16a9	9.53363	0.0209811
Slc10a6	9.52573	4.08166e-08
Tmem44	9.51659	1.00168e-07
Stab1	9.51487	3.17831e-93
Sall3	9.50772	6.13152e-08
Nrep	9.50762	9.5955e-08
1700020N01Rik	9.49907	3.5596e-08
Clmp	9.48988	3.52574e-08
Dppa3	9.47195	1.43997e-07
Tmc7	9.47089	3.64714e-07
Cpd	9.44697	1.27073e-50
Gab1	9.443	5.94769e-16
Gpr84	9.42892	8.90273e-60
Ppapdc3	9.41486	5.58364e-08
F9	9.41474	6.8085e-08
Nova1	9.41448	1.82922e-07
Npl	9.40591	4.76332e-05
Pcp4l1	9.35657	4.59677e-07
Ctsk	9.32514	7.30886e-09
Mrap	9.30489	1.21223e-07
Fam149a	9.30421	3.75925e-06
Il1r2	9.29919	0.000289892
Spink2	9.295	2.65891e-07
2610203C22Rik	9.29451	1.20061e-07
Myom1	9.27318	3.0446e-07
F11r	9.26819	4.94886e-78
Gatm	9.26735	0.000339184
Cd300lf	9.25746	2.37794e-120
Kcnj2	9.25144	2.6184e-06
Igf1	9.18037	7.67813e-09
Klhl38	9.1517	3.15621e-07
Lgmn	9.15081	0
Cgnl1	9.14057	4.24578e-07
Htr2b	9.13605	1.62792e-08
Rusc2	9.12861	2.9052e-07
Serpinb8	9.1285	1.57165e-15
Cd276	9.11702	3.8202e-07
Tmem52	9.10486	3.53576e-07
Adora3	9.10455	8.89277e-07
Fabp7	9.09381	1.00263e-05
Serpine1	9.09277	4.81703e-07
Rnf217	9.0813	8.90404e-07
Ang	9.08002	1.68399e-36
Rspo3	9.07983	0.000110048
Mmp27	9.06939	3.44009e-06
Cdk18	9.06863	4.43761e-07
Svip	9.04699	7.98179e-08
Zfp629	9.01866	1.01917e-06
C1ra	9.00643	6.68558e-07
0610040J01Rik	9.00044	7.31386e-09
Ptges	8.99324	8.33805e-07
Garnl3	8.99307	1.37947e-06
Fzd4	8.99301	1.75237e-06
Apod	8.99278	5.32884e-06
Zcchc14	8.97979	7.94117e-06
Clec5a	8.9543	0.000236586
Epha2	8.95388	1.83118e-06
Calml4	8.94127	1.34797e-06
Slc39a12	8.94014	2.04409e-05
Tnfsf12	8.93299	1.87298e-07
Htra1	8.92756	9.21836e-07
S100b	8.92667	2.89734e-05
Apoe	8.92091	0
D830046C22Rik	8.91465	6.68088e-06
Ly6g6e	8.89984	3.68937e-06
Ocstamp	8.88665	1.23774e-06
Procr	8.88648	1.18856e-06
Kitl	8.87224	2.4105e-06
Snx7	8.87164	1.35077e-14
Ttc12	8.85861	1.41464e-06
Nuak1	8.85846	1.3904e-06
4933431E20Rik	8.85806	3.82154e-06
Il1rn	8.84486	0.000481536
Xylb	8.84441	1.54554e-06
Msantd3	8.84434	1.47478e-06
C5ar1	8.81373	5.50931e-20
Pkd2	8.80897	8.15267e-08
Htr7	8.80051	2.90779e-06
Ackr3	8.77088	2.62984e-06
Smo	8.77074	3.70492e-06
Ildr2	8.75502	7.69877e-05
Cdc42ep4	8.73835	1.18386e-07
Il12b	8.72548	3.67542e-06
Sat2	8.72532	2.90269e-06
Phactr1	8.72501	3.86972e-06
Asb4	8.72479	7.69645e-06
Fmr1nb	8.72454	2.39351e-05
Spats2	8.70927	6.21081e-06
Tbxas1	8.69098	1.07623e-93
Wdfy3	8.65697	1.12597e-05
Tgm1	8.64624	3.42313e-05
Gpr31b	8.64523	6.71247e-06
Rhobtb1	8.64489	2.32725e-05
Itgb5	8.63709	1.66727e-83
Ankrd66	8.62913	5.00356e-06
Slc22a4	8.62903	4.83094e-06
Slc13a3	8.62882	5.9864e-06
Ermap	8.61213	6.74689e-06
Fads3	8.59558	6.01106e-06
Zfp37	8.59519	8.63247e-06
Rin2	8.58982	9.78588e-12
Tln2	8.56389	6.63922e-07
Dhrs9	8.5437	7.75069e-06
Fam71a	8.54332	1.20099e-05
Aspa	8.54304	3.13018e-05
Angptl7	8.54293	5.20307e-05
Pdgfc	8.53729	2.91906e-07
Rnase4	8.52821	2.71326e-148
Epb4.1l1	8.52668	6.30786e-05
Fhad1	8.5261	9.28051e-06
Aatk	8.50803	9.24908e-06
Nav2	8.50786	1.04189e-05
B3galt5	8.50755	2.26548e-05
Mycl	8.45198	0.00020572
Gdpd1	8.44788	1.72144e-29
Wfdc21	8.44166	7.05556e-13
Fkbp14	8.43724	9.86862e-07
Mpzl1	8.4146	2.22403e-05
Rita1	8.39534	2.0046e-05
Hspb3	8.39513	3.26481e-05
Ccl2	8.39488	0.0097956
Glis3	8.37618	2.40868e-05
Ccdc106	8.37548	3.81966e-05
Pvrl4	8.37532	6.52575e-05
Large	8.35577	2.60144e-05
S100a9	8.35543	6.91863e-05
Slc46a1	8.33611	9.58196e-05
Adgra2	8.33532	5.86142e-05
Rgs7bp	8.33512	0.000123592
Lox	8.33485	0.000518827
Gnat3	8.3156	3.05469e-05
Ank2	8.31436	0.000701845
Cxcl12	8.31424	0.00228992
Hcar2	8.30015	1.20075e-56
1700003F12Rik	8.29408	7.41783e-05
Gm14023	8.28553	1.37272e-10
Col14a1	8.27418	0.000112797
Akr1b8	8.27372	3.47281e-05
Serpinb2	8.27369	3.35341e-05
Myadml2	8.27343	3.35341e-05
Gm1673	8.27333	3.79881e-05
Gm11545	8.27306	7.13225e-05
Ptgfrn	8.26467	5.35434e-12
Tspan18	8.252	3.94866e-05
Wtip	8.25146	0.000180551
Sfrp4	8.22951	0.000666222
Arhgef40	8.21036	1.37618e-06
Agap1	8.20838	4.48275e-05
Ift122	8.20838	4.48275e-05
Lpl	8.19753	0.000275512
Gfap	8.18575	7.27386e-05
Tgfbi	8.18413	8.69461e-12
Lrrc16a	8.1768	3.29957e-06
Slc36a2	8.16389	0.000124293
Bmp1	8.16297	9.27707e-05
Mgl2	8.16249	0.000516076
Olfml2b	8.1447	4.76015e-06
Asb10	8.13964	0.000215066
Thbs2	8.13952	0.000328167
Mafb	8.12731	3.32074e-115
Il23a	8.11599	0.000484309
Fkbp1b	8.10903	5.49818e-35
Olfr920	8.09265	0.000109261
Pcolce	8.09203	0.000931106
Mfap5	8.09186	0.00364331
Siglecf	8.0727	9.17148e-06
Tmem204	8.06834	0.000139138
Serpine2	8.06749	7.70755e-17
Porcn	8.04427	0.000109912
Creb5	8.04396	0.000102231
Zfp532	8.04365	0.000165442
Gm13710	8.02933	4.10416e-06
Slc9a4	8.01928	0.000142471
Dusp27	8.01908	0.000114008
Fam188b	8.01881	0.000121473
Itih2	8.01786	0.00423316
Ctsl	8.01705	2.02188e-173
Ecm1	8.01125	2.09315e-73
Spsb1	8.01106	1.31134e-08
Itga5	8.01092	1.94516e-28
Mok	7.99389	0.000213494
Gpr83	7.96816	0.000519665
Stra6l	7.96723	0.000163348
Kcnj10	7.96694	0.000281548
Col1a2	7.96626	0.0175524
Itgbl1	7.96626	0.0175524
Mapk13	7.94078	0.000180816
Catsperg1	7.94057	0.000252418
Hyal1	7.91458	0.00040899
Col27a1	7.91391	0.000187955
4930556M19Rik	7.91378	0.000210442
Bdh2	7.91374	0.000222332
Scarf2	7.91357	0.000300676
Pik3r6	7.88767	8.90176e-15
Lsmem1	7.88645	0.000211135
Epdr1	7.88534	0.020144
Adam3	7.88345	3.08116e-05
Fam198b	7.86575	6.67007e-10
Mt2	7.86498	2.23665e-40
Myof	7.85941	1.29341e-11
Sema6d	7.8592	0.000695798
Mybpc3	7.8585	0.000235357
Cav1	7.85828	0.000271841
Sncaip	7.85815	0.000329882
Gbgt1	7.8581	0.000357425
Csmd3	7.85797	0.000481709
Tspan8	7.85779	0.000805233
Egfr	7.85774	0.000941247
D330045A20Rik	7.85765	0.00133001
Lca5l	7.85755	0.00203736
Nalcn	7.85732	0.0210979
Anxa3	7.84329	1.22762e-64
Vangl1	7.82936	0.000586678
Fcna	7.81817	0.000114683
Gpr82	7.80119	0.000430356
Timd4	7.80055	0.000351426
Btbd3	7.80046	0.000400052
Sdc2	7.79961	0.0232068
Snap25	7.79961	0.0232068
Vcam1	7.77108	0.00150687
Lrguk	7.77096	0.000352466
Zfp354a	7.77035	0.00101642
Gpc3	7.76994	0.00690205
Ctxn3	7.76986	0.024423
Cd14	7.76764	0.00530449
Fam20c	7.7645	0.000414388
Plxnd1	7.75395	2.99948e-05
Sdc4	7.74769	4.71866e-87
Grn	7.74498	6.61794e-139
Creb3l3	7.74075	0.000400052
Lbx2	7.74071	0.000396165
Meox1	7.74047	0.000437709
Ccl17	7.74033	0.000524693
Dlx6os1	7.73949	0.0257065
Adap2	7.7159	0.000142715
Ptn	7.70846	0.0270486
Hrh1	7.67861	0.00129868
Zkscan4	7.67732	0.00114405
Fgfr1	7.677	0.00307104
Mfap2	7.67683	0.0082396
Mfsd7a	7.64939	1.71858e-05
Tmem132a	7.64644	4.60161e-05
Ambp	7.64613	0.00124847
Rab13	7.64562	0.000607651
P4ha2	7.64552	0.000594708
Smim10l2a	7.64537	0.000623639
Afap1l1	7.64164	2.92223e-10
Adam15	7.64067	3.93152e-28
St3gal5	7.63391	0.00479882
Tlr7	7.63126	2.31393e-79
Lhfpl2	7.6219	0.00464903
Nrg1	7.61305	0.00176956
Dip2c	7.61301	2.5188e-05
Gpd1	7.61218	0.000729003
Vdr	7.61191	0.0010036
Arpin	7.61181	0.00122228
Vstm4	7.61159	0.0020555
Prrx2	7.61116	0.0316401
Usp2	7.60819	1.90554e-39
Renbp	7.60656	6.29133e-115
Rgl1	7.58177	3.16783e-41
Cd209f	7.5792	0.00260907
Stag3	7.5783	0.000803891
Pgf	7.57798	0.00111439
Bmp2	7.57793	0.00121816
AI507597	7.57787	0.0013427
Ifnb1	7.57721	0.0333748
Thbs1	7.56543	1.71677e-09
4833411C07Rik	7.54421	0.00164569
Rspo1	7.54372	0.000920171
Nat8l	7.54329	0.00114744
Cyp2j6	7.54295	0.00211335
Edn1	7.54254	0.0106457
H2-M2	7.54254	0.0106457
Nlrp3	7.53829	0.000327377
Tmem144	7.5322	6.20996e-22
Sh2b2	7.53054	0.00160871
Zdhhc14	7.51908	1.52493e-16
Apoc2	7.51724	1.47669e-16
Trim69	7.5083	0.00120587
Pdgfrl	7.50746	0.00182002
Fam13a	7.50723	0.00310518
Adam8	7.50687	5.61879e-62
Tspan11	7.50682	0.0373431
Mrc1	7.49953	1.21466e-72
Fcgr1	7.48002	8.55234e-77
Zfp111	7.47169	0.00129992
Cdc42bpb	7.47141	0.00122865
Gm684	7.4703	0.039532
Tal1	7.47024	3.79213e-05
Bbs5	7.46904	6.0658e-09
Chil3	7.46647	0.00172367
Aif1	7.4603	2.14673e-08
AW822252	7.43454	0.00222485
Chil4	7.43431	0.00162008
Cspg4	7.43349	0.00222723
Col6a1	7.43282	0.0418311
Foxp2	7.43282	0.0418311
Mt1	7.43129	4.3551e-73
Phyhd1	7.41876	6.48692e-44
Msr1	7.41532	1.27856e-73
Wipi1	7.40378	9.69635e-09
Angpt2	7.39605	0.00246874
Sh2d7	7.39587	0.00194696
Mrc2	7.3949	0.00308802
Rxrg	7.3949	0.00308802
Bahcc1	7.39484	0.00352601
S100a16	7.39484	0.00352601
Slc6a8	7.38771	1.67107e-13
Slamf9	7.38242	3.43638e-07
Camk1	7.36065	1.66903e-122
Plau	7.35651	0.00275313
Clec1a	7.35632	0.00219163
Phldb1	7.35583	0.00200009
Lyzl4	7.3557	0.00219248
Rarres1	7.3557	0.00219248
Acy3	7.35545	0.00305347
Anxa8	7.35492	0.0149974
Bche	7.35482	0.0469565
Rab33a	7.31578	0.00283429
Mal2	7.31418	0.0498234
D5Ertd605e	7.31399	0.000114472
Csf1r	7.29782	1.31453e-88
Fcgr3	7.29358	7.37005e-69
P2ry6	7.28098	2.05158e-150
Tns3	7.27873	0.00023906
Tmem236	7.2742	0.00473998
Gm15413	7.27401	0.00347652
Wnt11	7.27342	0.00262596
Klhl13	7.27322	0.00299045
Wwtr1	7.27309	0.0034806
Itga9	7.26972	1.14215e-11
Slc7a11	7.26307	0.00608504
1700071M16Rik	7.2556	1.64978e-07
6430531B16Rik	7.23119	0.00599494
Spsb4	7.23112	0.00526948
Zfp651	7.23038	0.0030426
Rbfox3	7.23025	0.00324192
Rgl3	7.23004	0.00392029
Chst8	7.22955	0.0100953
Trf	7.21105	2.34053e-10
Tnf	7.2038	1.18787e-06
4930455G09Rik	7.20185	0.000172473
Lmln	7.2017	0.000111562
Gas2l1	7.19918	3.29343e-13
Dpep2	7.19624	6.45767e-79
Stard8	7.18739	0.000179996
Tlr3	7.18687	0.00063983
Aloxe3	7.18671	0.00587448
E030018B13Rik	7.18657	0.00479122
Rnd2	7.18581	0.00389839
Zfp697	7.18524	0.00907904
Ccr1	7.18299	0.0441766
C2	7.18228	0.00259454
Lrrc25	7.16401	0.00054157
Sirpa	7.16298	6.58459e-96
Fam217b	7.14701	7.66258e-08
Csf2rb2	7.14682	0.00270746
Clec4d	7.14292	5.59055e-59
Prokr1	7.14096	0.00741917
Strip2	7.14089	0.00656833
Kank2	7.14032	0.00413513
Eno2	7.1401	0.00429734
1700001C19Rik	7.13974	0.0059245
Rbfox2	7.1392	0.0218073
Pla2g7	7.12707	3.34188e-06
Ppp1r3d	7.1244	9.6682e-08
Rnd1	7.11574	0.000635586
Tmem86a	7.11119	9.95542e-103
Ltbr	7.10815	0.00696313
Fscn1	7.10373	1.66336e-10
2510009E07Rik	7.10143	1.53332e-28
Arhgap23	7.09342	0.0061226
Ugt1a6a	7.0932	0.00512376
Tlr5	7.0929	0.00487016
Ttc9	7.09268	0.00537275
Cc2d2a	7.09261	0.00570964
Dmkn	7.09238	0.00739627
Igfbp2	7.09215	0.0110558
Mtus1	7.08865	0.0232811
Tgm2	7.08753	3.4665e-06
Hmox1	7.06924	4.01496e-292
C5ar2	7.06545	6.13933e-08
Hpgds	7.05459	2.71907e-121
AA467197	7.05404	1.84798e-17
Dock4	7.04958	0.000310031
Jag2	7.04464	0.0082921
Cd209b	7.04356	0.00757648
Il33	7.04356	0.00757648
Slc7a13	7.04325	0.0122466
Ctbp2	7.0203	0.00218593
Ckb	7.01649	1.4136e-107
Adora2b	6.99454	0.00613495
Myoz1	6.99415	0.0117413
D630023F18Rik	6.99376	0.0074865
Hal	6.99368	0.00713601
Ccdc80	6.99352	0.00675283
Htr2a	6.99352	0.00675283
Src	6.9932	0.00714011
Elavl4	6.99304	0.00797774
Slc40a1	6.94425	0.0188916
Cd109	6.94183	0.0179267
Nlrp1c-ps	6.94134	0.00910368
Peli3	6.94109	0.00806133
Exoc3l4	6.94068	0.00861939
Gnmt	6.94068	0.00861939
Trpc4	6.94068	0.00861939
Creb3l4	6.94052	0.00976249
4930502E18Rik	6.94043	0.0106239
Sspn	6.94018	0.01517
Lrrc3	6.93775	2.00256e-09
Wfdc17	6.90957	2.89142e-17
Lrp1	6.90238	2.51511e-52
Ramp2	6.88902	0.00447887
Adgrg6	6.8872	0.0148111
Lif	6.88678	0.00996986
BC051142	6.88652	0.00936981
Gprc5d	6.88644	0.00943693
Pir	6.88618	0.0104838
Gm13889	6.88609	0.0111651
Lgr4	6.88601	0.0120651
Ctf1	6.88546	0.0331802
Apba1	6.87145	0.000482648
Crispld2	6.83069	0.0189387
Gm4961	6.83016	0.0115852
Lrrc4	6.82963	0.0120891
Jph3	6.82926	0.016745
Neurl1b	6.82926	0.016745
Slc11a1	6.82557	1.79052e-117
Cfh	6.8018	1.69316e-145
P2ry12	6.80154	7.22878e-57
Ptafr	6.794	3.54452e-20
Ric3	6.78556	0.000882214
Zc3h12c	6.78106	4.21116e-09
Gdf3	6.77976	0.0039737
Gm6583	6.77197	0.029808
Ptgs2os2	6.77141	0.0147812
Ctnnd2	6.77123	0.0135528
Dpep3	6.77104	0.0131789
Dennd2a	6.77086	0.0135563
A830052D11Rik	6.77077	0.0140539
Klf15	6.77029	0.0212874
Mybph	6.77029	0.0212874
Mfap3l	6.76679	0.000732963
Cbr3	6.7588	1.97105e-12
Adgre1	6.75648	6.44976e-109
Zfhx3	6.71714	8.37873e-27
Gmpr	6.71623	1.30931e-25
Frs3	6.70911	0.0195555
Pcdhgb2	6.70881	0.0276087
Gpr85	6.70859	0.0438599
Chst7	6.70462	1.20675e-05
Bend3	6.69609	0.00207714
Bst1	6.69271	0.0232049
AI607873	6.68435	5.27043e-05
Fmnl2	6.67944	0.00404427
Asph	6.67865	1.33233e-31
Lypd6	6.64632	0.0310059
Phospho1	6.64591	0.020912
Anks6	6.64541	0.0187518
Prss46	6.64511	0.0209369
Ly6g6d	6.645	0.0223632
Tle6	6.645	0.0223632
4921509O07Rik	6.6449	0.0243935
March8	6.6415	6.45682e-29
Myh10	6.63471	3.86972e-06
Mfsd12	6.5999	0.00115393
Megf8	6.59988	0.0011184
Rilpl1	6.59472	0.00675066
Cracr2b	6.57851	4.79263e-10
Fap	6.57792	0.0257885
Plxdc2	6.5777	2.19788e-34
Zfp30	6.57748	0.0414421
Plxnb2	6.57742	3.93557e-66
Clec4n	6.5616	1.07266e-05
Fam167b	6.55442	4.55395e-08
Arhgap24	6.55148	5.39262e-56
Acot1	6.53768	8.61421e-08
Pmepa1	6.51269	1.82361e-32
Eid3	6.50856	0.0319658
Gm5615	6.50845	0.0297365
Ugt1a6b	6.50845	0.0297365
Omg	6.50789	0.0265725
Cpeb1	6.50778	0.0271703
Kcp	6.50778	0.0271703
Gm826	6.50756	0.0297705
Chac1	6.50745	0.0319979
Saxo2	6.50745	0.0319979
Tlr9	6.50745	0.0319979
Npsr1	6.50722	0.0396133
Cfp	6.48441	5.00812e-41
Cdk14	6.48272	2.69133e-12
Lifr	6.48013	1.01147e-77
Specc1	6.47605	1.93819e-15
Plod1	6.47484	2.32451e-81
Tmem220	6.46112	1.12629e-05
Lacc1	6.45873	2.60712e-32
Cfb	6.45801	4.68697e-15
E230029C05Rik	6.44966	4.32849e-10
P3h2	6.43771	1.89373e-07
Ica1l	6.43429	0.0329721
Cpn1	6.43418	0.0319979
Pvrl3	6.43371	0.0329932
Sardh	6.43371	0.0329932
Ggnbp1	6.43347	0.0369959
Park2	6.43323	0.0449489
Eps8	6.43292	1.13099e-61
2810025M15Rik	6.42708	2.82248e-28
Zfp385a	6.42608	3.71775e-19
Igfbp6	6.41192	1.70372e-29
Basp1	6.40813	4.55213e-50
Oaf	6.39703	0.00464903
Cd68	6.39286	9.92892e-240
9630028I04Rik	6.38864	0.0021242
Sorbs3	6.38228	5.18932e-07
Crispld1	6.38109	0.041861
Tmem100	6.3741	2.02907e-12
Cd93	6.3605	2.87327e-40
AF251705	6.35718	7.90516e-127
Epn2	6.35649	0.0427383
Apcdd1	6.35637	0.0403918
Cox4i2	6.35637	0.0403918
Kbtbd12	6.35612	0.0379857
Adamts16	6.356	0.0377061
Cdh5	6.35575	0.0388802
Lrrc34	6.35575	0.0388802
Adam33	6.35563	0.0404276
Cpt1c	6.3555	0.0427926
Etl4	6.35538	0.0461886
Tcp11l1	6.35153	1.17245e-12
Vangl2	6.32959	0.00313891
Plin2	6.32646	1.03211e-107
Sort1	6.3227	5.23639e-18
Tlr13	6.3198	3.81141e-06
Nostrin	6.31399	7.29827e-11
Lpcat2	6.3135	1.03884e-49
Mitf	6.30413	3.61602e-11
Adcy9	6.30387	5.20788e-07
Sdc3	6.30032	0.0207293
Serpinf1	6.29821	3.88627e-07
Cds1	6.29278	3.79324e-16
Fam196a	6.27399	0.0496259
Pdk4	6.27386	0.0472953
Dnal1	6.2736	0.0452013
Mfsd6l	6.27347	0.0452037
Efnb2	6.27308	0.0496672
Lix1l	6.27308	0.0496672
Tgfb3	6.26495	0.00308364
Marcks	6.26074	1.85175e-36
Tceal8	6.24019	3.47012e-28
Tlr2	6.238	1.25712e-09
Clgn	6.23645	0.00537481
B4galt6	6.23318	4.02059e-23
Fat3	6.2323	0.00541041
Oscp1	6.22923	1.21618e-05
Vegfa	6.21691	3.33062e-26
Ccl3	6.21621	2.19445e-07
Csf2rb	6.20763	4.95116e-05
Tbc1d9	6.20732	3.10991e-14
4930404N11Rik	6.20507	0.00533458
Ch25h	6.20299	0.0325464
Tubb6	6.19912	6.86225e-44
Mpeg1	6.19514	3.61778e-72
Rab11fip5	6.19182	0.0262272
Slc7a7	6.1705	1.49501e-06
Il1bos	6.16282	1.88513e-06
Ptgs1	6.1596	1.34541e-48
Alox5	6.15428	3.00698e-35
Vill	6.15371	0.0188583
Id1	6.14853	3.21371e-07
Fn1	6.14446	2.82197e-05
Slc15a3	6.14317	1.26051e-49
Baiap2l1	6.12291	3.97613e-07
Klrg2	6.12264	7.86933e-05
F10	6.11413	1.82091e-19
Ache	6.10235	0.0282841
Hgf	6.10008	2.6366e-24
Itgam	6.08882	4.34249e-50
Abca9	6.08173	0.000328805
App	6.07235	5.68403e-82
Peli2	6.07207	3.23992e-10
Acvr1	6.07175	3.53065e-09
Srxn1	6.06691	1.05121e-33
St5	6.06667	2.73195e-12
Pdia5	6.04723	5.94145e-09
Kcnk6	6.03456	2.1608e-19
Csf3r	6.01863	1.81479e-43
Ier3	6.01568	5.4869e-10
Nbea	5.99265	0.0103052
Cmklr1	5.98902	8.37307e-09
Shtn1	5.97992	0.0225267
Tmem202	5.97652	0.000196364
Pld1	5.96326	0.0305813
Tmem176a	5.95791	8.46783e-80
Lonrf3	5.93357	0.0308287
Cd302	5.92901	1.76156e-05
Lrp4	5.91561	0.0104805
Scamp1	5.91357	7.30714e-27
Spaca6	5.90958	0.0158473
Clec10a	5.90593	0.0241402
Fabp3	5.905	1.66834e-16
Plxna4os1	5.90317	3.04738e-37
Amz1	5.90277	2.95095e-08
Tnfsf9	5.87952	7.26219e-68
Arsg	5.87715	3.87158e-24
Trim47	5.87013	0.0317539
Ctdspl	5.86817	0.000304069
Trpm2	5.86589	1.97539e-08
Ccnd1	5.84076	2.05599e-12
Cryba4	5.83097	2.24064e-18
Cmtm8	5.82941	4.98443e-08
Klhdc8b	5.82797	0.0119156
Zak	5.8271	2.30608e-10
Hnmt	5.81615	0.0314393
Map3k6	5.81415	0.000615049
B430010I23Rik	5.81378	1.49219e-08
St6galnac6	5.81265	1.60416e-06
Gna12	5.80832	5.94826e-39
Csf1	5.80725	1.6651e-13
Nt5dc2	5.79913	2.34299e-87
Atf3	5.79475	8.18111e-11
Pon3	5.79271	1.89993e-90
Cideb	5.79245	0.000468299
Nek6	5.79035	2.70788e-99
Sestd1	5.78316	0.000789608
B230118H07Rik	5.76103	0.0189891
Ppfibp2	5.74533	3.88061e-06
Dhrs3	5.74313	2.4909e-48
Ugt1a7c	5.73907	3.97376e-17
Fabp5	5.73826	2.04694e-53
Cdkn1a	5.73255	1.2927e-45
Arl11	5.72627	4.72719e-39
Gm16897	5.71282	2.47333e-05
Fcgr4	5.69846	2.72853e-98
Eepd1	5.69261	3.93667e-05
Tspan33	5.69213	1.69505e-05
Galc	5.69126	2.36637e-30
Gm5086	5.68915	0.0491708
Ctsb	5.67756	1.49421e-255
Crybb1	5.66088	2.5336e-13
1700112E06Rik	5.6574	7.0281e-18
Il1b	5.65719	2.54067e-07
Siglece	5.65478	1.59711e-28
Zfp768	5.64778	0.0175809
Osbpl1a	5.64709	0.0297219
Tmem106a	5.64552	1.53786e-08
Pla2g15	5.6307	1.5428e-73
Batf2	5.62873	8.62587e-05
Wdpcp	5.61768	2.72941e-06
Abca6	5.60853	1.22316e-26
Slc7a2	5.6072	0.00162591
Trp53cor1	5.60304	0.0207232
F630028O10Rik	5.60104	4.25691e-13
Card9	5.59884	6.69181e-07
Asap3	5.59874	0.0190993
Gm7694	5.59635	0.00112344
Hfe	5.59603	8.53936e-118
Cd81	5.59504	3.7274e-09
Osm	5.58913	3.36936e-10
Bco2	5.5736	9.76529e-15
Ppfia4	5.55633	2.26453e-05
Ccdc152	5.55273	0.0211043
Acvrl1	5.55109	1.50332e-08
Ccl6	5.54675	6.71355e-07
Cacna1d	5.54581	4.09619e-17
Fosl1	5.54525	0.00163282
Mmp19	5.54256	4.76548e-15
Mir99ahg	5.52772	0.000173745
Tlr4	5.52176	3.61369e-35
Gcnt2	5.52004	1.61571e-82
Gpr157	5.51425	6.69215e-25
Pianp	5.50414	0.00223405
A530013C23Rik	5.50356	0.00171113
Ccrl2	5.49595	5.45677e-11
Atp13a2	5.49166	4.20071e-63
Atp6v0a1	5.48847	4.21815e-45
Tmcc3	5.4847	1.31853e-21
Tmem176b	5.48442	2.99644e-52
Atl1	5.47668	0.00329287
Dnah2	5.47661	0.00278388
Laptm4b	5.45884	4.38144e-17
Hexb	5.45302	7.2968e-42
Uhrf1bp1	5.44595	3.55191e-10
Zbtb16	5.44537	0.0469565
Tnfaip6	5.43508	1.07617e-05
Hk3	5.43125	3.16811e-10
Mfsd9	5.42745	7.90706e-06
Aph1c	5.42105	3.79109e-10
Wfdc18	5.41426	2.76323e-08
Zeb2os	5.40733	4.96149e-25
Cdo1	5.40011	6.14964e-07
Gm4788	5.39265	0.00335803
Gm16998	5.38895	0.035661
Itpripl2	5.37796	2.6192e-12
Dusp3	5.375	3.57597e-31
Sh3tc1	5.37071	2.633e-18
Pros1	5.36744	5.01166e-39
Cebpb	5.36515	1.44458e-08
Gpr34	5.36473	1.1386e-33
Kcnma1	5.35749	0.00352851
Slc22a17	5.352	2.20246e-08
Dst	5.33346	7.09713e-12
Selenbp2	5.32698	0.000486406
Cpne2	5.32676	3.64183e-15
Iqsec2	5.32668	0.000112331
Atg4c	5.32176	1.04082e-08
Dcstamp	5.32015	1.49681e-05
Frmd4a	5.30072	5.04871e-11
Eng	5.3001	3.85138e-08
Timp2	5.29058	2.28475e-40
Gab2	5.28568	2.94206e-33
Nol4l	5.28382	3.94831e-05
Ptov1	5.27835	1.59201e-36
Spata7	5.27576	0.000340983
Fcgr2b	5.27127	1.6936e-164
5031439G07Rik	5.26993	3.0887e-34
Oas1g	5.26453	9.47516e-11
Nav1	5.2621	2.78391e-08
Depdc7	5.24693	1.2005e-11
Ctsh	5.24511	1.54567e-186
Arhgef10l	5.2412	1.1265e-13
Kif13a	5.23521	2.59458e-09
Tspan4	5.23431	1.09083e-90
8030423F21Rik	5.2283	0.00885815
Layn	5.22425	3.93667e-05
Rab31	5.2207	2.79925e-78
R74862	5.21863	1.21605e-16
Fam129b	5.21618	8.73867e-16
Alox5ap	5.21263	1.0502e-31
Fndc7	5.21092	0.00128259
Emilin2	5.20801	6.60731e-06
Gm20219	5.20535	0.0464861
Fzd7	5.19945	5.66205e-06
Zfp449	5.19898	9.1262e-06
Ms4a6d	5.1737	7.22885e-99
Gda	5.16926	1.38116e-20
Sema6b	5.16385	0.00642512
F13a1	5.15741	3.24784e-05
Mdga1	5.152	0.00241924
Ldhb	5.14674	1.05004e-30
Ern1	5.14591	0.000716856
Ralb	5.1414	2.68907e-30
Fxyd2	5.13512	0.00663581
Ctsz	5.13416	6.55246e-100
Slc8a1	5.1293	4.58546e-15
Nek5	5.11028	0.000737769
Chdh	5.10112	0.00373793
Slc16a7	5.0991	1.50683e-19
Trem1	5.09595	4.67894e-17
Bmpr2	5.09114	1.15275e-12
Abcd2	5.0878	3.63303e-16
Tyrobp	5.08233	4.30427e-126
Cav2	5.08151	1.92421e-34
Tcn2	5.0809	6.84681e-63
Gpr35	5.07857	2.70862e-05
Rab20	5.07467	4.58067e-107
Pirb	5.06902	3.76633e-38
Unc13b	5.05651	0.010026
Gns	5.0516	7.06852e-129
Csf2ra	5.04899	6.3359e-58
Glrp1	5.04831	4.56041e-05
Rnf144b	5.04186	0.00128827
Slc39a2	5.03564	0.0348949
Meis1	5.03495	0.0100345
Gamt	5.0338	7.93402e-11
Rac3	5.02893	0.0006034
Ms4a8a	5.02648	4.59336e-12
Stom	5.02232	7.59544e-40
Abca1	5.02035	9.70575e-90
Sh3bp2	5.01914	3.46154e-11
Tmem205	5.01192	1.06323e-28
Clec4a2	5.01172	0.0025861
Bcl2a1a	5.00615	8.31405e-11
Fcrlb	4.99903	5.96663e-05
Hmga2-ps1	4.99627	6.58609e-40
Gla	4.99627	3.27246e-44
Cask	4.99615	3.33679e-23
Slc2a6	4.99609	2.69186e-27
Igsf6	4.9936	2.87576e-05
B430306N03Rik	4.98667	6.42398e-28
E230013L22Rik	4.98622	4.81457e-49
4933430I17Rik	4.9841	0.0169009
Ppap2b	4.98352	0.000671976
Adam9	4.97673	1.1645e-39
Nid2	4.97247	0.00373524
Lilrb4a	4.96867	4.39663e-107
G530011O06Rik	4.96214	5.54534e-27
Tctex1d2	4.95111	2.52946e-30
Vps18	4.94975	1.82158e-23
Rcan1	4.94556	2.23747e-17
Slc7a4	4.93227	0.00507962
Tmem198b	4.92916	4.25406e-11
Best1	4.91823	0.00131317
Gpr137b	4.91373	4.82216e-37
Gm15417	4.91214	1.53925e-09
Fut10	4.9103	0.000213806
Lrsam1	4.90947	8.07288e-08
Il1r1	4.90488	0.000829042
Gdpd3	4.90333	4.99458e-08
Guca1a	4.90272	1.50465e-11
Tnfsf13	4.88937	1.45416e-05
Ckap4	4.88411	2.51445e-21
Pkdcc	4.87955	0.00533657
B4galnt2	4.87218	0.0119114
Cst3	4.87015	1.49005e-34
Ascl2	4.86555	0.0204835
Gng12	4.85908	1.5942e-65
Tifa	4.85543	3.77837e-42
Akap7	4.85295	5.26017e-22
Rapsn	4.85237	9.11549e-18
Espl1	4.84805	0.000237993
Etv1	4.83874	0.00011498
Adamtsl5	4.83726	0.021895
Bhlhe41	4.82467	1.88827e-12
Tnni2	4.81977	2.30043e-08
Dock7	4.81132	4.58985e-11
Sbf2	4.80152	2.037e-22
Pid1	4.79761	3.64714e-39
Nphp1	4.78842	4.98318e-09
Ninj1	4.78702	7.0028e-44
Slc27a1	4.77686	9.08789e-27
Cd83	4.77443	4.38524e-39
Sepp1	4.7731	7.03847e-202
Rnf128	4.77113	5.62038e-44
Ccl9	4.76767	9.79106e-06
Ctsd	4.76426	6.51653e-79
Ly86	4.76205	1.78001e-56
Hlx	4.75826	2.40011e-14
Vav2	4.75197	5.25941e-10
Apobec1	4.75123	6.41815e-90
1810011H11Rik	4.75037	2.14775e-16
Gnaq	4.74927	9.74341e-20
Pltp	4.74803	2.32733e-45
Ticam2	4.74345	2.17485e-28
Gcnt1	4.74031	1.71235e-51
Cdk20	4.73767	2.15964e-13
Nr1d1	4.73507	4.86007e-08
Fut4	4.73457	0.00443118
Fes	4.72911	3.28583e-26
Pwwp2b	4.72581	3.80755e-13
Daglb	4.72163	8.39074e-72
Snx21	4.72104	0.000615771
Hsd3b7	4.71993	2.94628e-50
Papss2	4.71468	4.38808e-11
Il18bp	4.71224	6.10847e-23
Lrp5	4.71127	0.00316625
Gas2l3	4.70721	3.37803e-15
Ifngr2	4.69427	6.67101e-76
Ier5l	4.69233	0.0002301
Deptor	4.69052	5.85256e-17
Tmeff1	4.68922	0.0098613
Angptl3	4.68185	0.00677369
Cysltr1	4.68022	9.51728e-24
Nfam1	4.66824	1.22708e-36
Cables1	4.66175	2.80276e-11
Adgrv1	4.65605	0.00660384
Gm7854	4.65032	0.0154176
Myo7a	4.64236	2.21219e-17
Bach2os	4.62366	1.02073e-12
Apbb2	4.6187	0.000143318
Tifab	4.61659	4.84844e-25
2310040G24Rik	4.61186	3.79822e-05
Optn	4.61176	8.94545e-11
Dnase2a	4.60568	2.04484e-56
Abhd12	4.60527	9.60738e-66
Map2k3os	4.60354	1.561e-09
Naip1	4.59452	0.0352138
Ctss	4.58466	1.80604e-112
Sgms2	4.58115	0.0013427
Arhgap19	4.58106	1.9306e-37
Abcb4	4.57681	0.0136576
Slc24a3	4.57468	0.00688314
Pld4	4.56905	6.39565e-106
Spi1	4.55515	7.92623e-73
Tmem104	4.55413	2.82986e-71
Cd300lb	4.55285	0.00206188
Fosb	4.54653	9.40716e-61
Tanc2	4.54587	4.74857e-11
Fbln1	4.54005	0.0249078
Jdp2	4.53779	7.36984e-34
Ifi204	4.53094	5.75783e-29
Rasa4	4.5165	1.35129e-19
Il11ra1	4.50829	9.72783e-09
Dfna5	4.50701	2.13679e-05
Dcbld2	4.50664	0.0025861
Mgll	4.50437	9.19354e-07
Areg	4.50039	0.00512751
Rps6kc1	4.49924	1.08029e-08
Nupr1	4.49577	0.00111011
Dram1	4.48774	5.57593e-19
Slco4a1	4.4808	3.79787e-10
Adgrg1	4.47675	2.51172e-18
Nrap	4.47554	0.000456982
Pde8b	4.47345	6.22762e-06
Ifi30	4.4713	3.51767e-83
Ifitm2	4.46971	7.55776e-35
Emp1	4.46944	1.30515e-17
Ccl4	4.46434	1.91601e-06
Rptoros	4.46074	0.000189527
Zfp467	4.46053	3.35762e-13
Etv5	4.44673	2.15828e-34
Mcemp1	4.44573	0.00196493
Man1c1	4.42926	2.16729e-48
Rhob	4.42288	1.56007e-49
Litaf	4.42075	4.63661e-53
Plekhm2	4.41221	1.19338e-12
Abhd15	4.41116	7.30826e-15
Ssh3	4.40957	0.0182071
Cacna1f	4.40273	0.00426912
Slc37a2	4.39733	2.14125e-38
Tnfrsf21	4.39708	5.60657e-30
Egr1	4.39641	0.00059225
Aph1b	4.39473	7.16612e-05
Fcer1g	4.3943	3.12369e-141
Wdr60	4.38819	2.05563e-06
Zfp703	4.38584	8.74272e-12
Nr1h3	4.38417	1.08103e-08
2610528A11Rik	4.37746	0.00544156
Hbegf	4.37485	9.94808e-05
Ppard	4.37424	0.000713706
Fgd4	4.37249	8.9912e-09
Kctd12	4.37034	1.76735e-84
Rapgef5	4.36765	0.00330638
Pcyox1	4.36573	4.36478e-41
Yes1	4.36444	0.00740894
Plk3	4.3628	1.7537e-43
Fam212a	4.35692	1.19147e-08
Cd300a	4.34084	9.07226e-37
Wwc2	4.3365	0.000173254
Pfkfb3	4.33419	1.86073e-53
Adssl1	4.3336	2.53422e-27
Pf4	4.33193	1.66802e-52
Zfp36	4.32695	8.35146e-26
P2rx4	4.32205	1.47863e-82
Epor	4.31706	0.00389653
Sqrdl	4.31257	7.05296e-16
Cln8	4.30604	5.83367e-52
Lmna	4.30412	3.91575e-23
Ctc1	4.30239	3.03928e-25
Cdk5r1	4.2993	0.0104964
Prtn3	4.29482	0.00209807
Adgrl2	4.29461	4.00684e-08
Il13ra1	4.29124	2.63637e-25
Cd180	4.2897	1.61045e-22
Hk2	4.28837	7.73442e-19
Rab32	4.28707	1.73904e-34
Angptl2	4.27715	0.00368178
Hspa1a	4.27392	8.64665e-11
Hexa	4.27152	1.10386e-78
Qk	4.26811	3.01244e-116
Aldh3b1	4.26654	2.0847e-23
Thbd	4.26554	1.0238e-09
Dcxr	4.25974	2.1587e-47
P2rx7	4.25697	1.9833e-25
Emilin1	4.24382	2.93987e-07
Ogfrl1	4.2355	2.28305e-42
Aoah	4.23436	1.48334e-39
Clec7a	4.23251	8.61664e-05
Dhdh	4.23036	0.00767749
Mras	4.2273	0.000101667
Ubtd1	4.21984	3.51246e-32
Naglu	4.19988	2.51609e-40
Dapk1	4.19877	0.000336354
Inppl1	4.19437	0.0248851
C130050O18Rik	4.18902	9.3121e-08
Irf5	4.17899	6.02755e-80
Flt3	4.17571	0.000447185
Gusb	4.17429	6.92974e-71
Cebpd	4.17215	1.81707e-22
Clec4e	4.16572	0.0271852
Bbs7	4.16419	1.22505e-06
Asah1	4.1641	2.61469e-61
4931431C16Rik	4.16308	4.86007e-08
Plaur	4.16061	6.00625e-28
Kdelr3	4.16037	0.0337867
Naalad2	4.15919	0.012314
Car14	4.15859	0.0208688
Plxna1	4.14829	5.66332e-08
Maged1	4.14702	5.32953e-08
Spic	4.14666	3.8126e-05
Nuak2	4.14063	7.18106e-47
Noxo1	4.13927	0.00892012
Il1rl2	4.13658	1.64202e-05
A530064D06Rik	4.13657	3.56679e-05
Gm4980	4.13601	1.30496e-14
Tmtc3	4.1355	6.57384e-08
H2afy2	4.13546	0.000198889
Psap	4.13503	5.28087e-64
Batf3	4.13399	3.2343e-05
Phf11d	4.12693	6.38561e-10
Slc16a10	4.12687	3.4386e-09
Spred1	4.11719	1.89327e-19
Prrg2	4.10652	3.3836e-10
Ftl1	4.10644	1.39474e-83
Cystm1	4.10618	0.00796587
Slfn4	4.10391	3.56625e-08
Rassf4	4.09354	1.1745e-11
Slc25a43	4.09298	0.0106493
Trp53inp2	4.09247	1.58123e-15
Mxra8	4.09183	0.00128394
Abhd3	4.09064	0.0131881
Nucb2	4.08577	4.34249e-50
Pik3cb	4.08541	0.0493796
Rasal2	4.08487	0.0228875
Sept10	4.07295	0.00124606
Cryab	4.07116	0.003895
Hacd4	4.06862	9.80056e-14
Smad6	4.05624	0.0249776
Zfp105	4.05361	0.00734508
Mgst1	4.0535	0.00159793
Tmem37	4.05315	1.14219e-50
Gm14322	4.05048	5.1313e-05
Cd300ld	4.04304	2.16326e-33
Ptgr1	4.0416	2.10367e-25
Crat	4.04114	6.67187e-34
Cib2	4.04013	3.12249e-07
Ankrd24	4.03846	0.0171707
Efemp2	4.03688	1.42894e-08
Slc41a2	4.03684	0.00455869
Tnfrsf1a	4.03583	9.2465e-31
Rab39	4.03337	3.5644e-13
Clvs1	4.0333	4.96394e-06
5730409E04Rik	4.03242	0.000121453
Pkib	4.02766	4.39686e-31
Rxra	4.02479	4.93532e-12
Havcr2	4.02279	4.39149e-29
Gfm2	4.01846	5.29773e-25
Hpgd	4.0162	6.16527e-25
Gaa	4.01393	1.50045e-50
Tmem82	4.01155	0.000324979
6430548M08Rik	4.00608	4.97569e-12
Sepn1	3.99828	3.09807e-25
Ehd4	3.99635	8.55044e-46
Pira2	3.99256	4.7877e-07
Ncf1	3.98806	5.24787e-87
Blvrb	3.98406	4.58219e-44
Nr4a3	3.97905	0.0209375
Epb4.1l2	3.97847	8.15184e-27
Maf	3.97745	8.14426e-23
Phka1	3.97636	0.00971901
Pbx1	3.97258	0.014236
Lilr4b	3.97013	7.08716e-43
Tbc1d16	3.94425	0.00176934
Ulk4	3.93886	0.0277235
Slc35f5	3.93498	3.7715e-27
Wfs1	3.92932	0.00132692
Lrrc75a	3.92739	1.86872e-12
Trib1	3.92501	1.13674e-25
Ptpro	3.91916	2.66932e-08
Gm5150	3.91826	1.30132e-05
Gadd45b	3.90974	7.18677e-31
Paox	3.90895	1.37391e-49
Axl	3.90841	1.7915e-29
Klrb1b	3.90629	9.67262e-06
Lefty1	3.90453	8.08053e-06
Idh1	3.90146	1.86481e-74
Lrp12	3.88915	4.98716e-16
Txnrd3	3.88691	0.00220656
Arhgef11	3.88623	8.1115e-06
Fos	3.88467	2.62823e-20
Slc41a3	3.88456	4.01208e-08
Creg1	3.88362	4.74606e-77
Padi4	3.88066	0.0310711
S100a1	3.87506	4.99265e-38
Wdr81	3.86323	2.17988e-07
Jup	3.85972	0.000116567
Gsto2	3.85613	0.0443641
Palld	3.85596	0.0166056
Lilra5	3.85186	4.36619e-09
Unc93b1	3.84983	8.90557e-124
Gal3st4	3.84613	3.10883e-14
Nlrx1	3.84086	3.94075e-05
Fam71f2	3.83851	0.0470276
Mthfr	3.83822	8.85382e-11
Sulf2	3.82996	2.6888e-06
Kif3a	3.82742	1.99385e-07
Cox6a2	3.82664	0.000187302
Sowahc	3.82661	2.07693e-11
Cmtm3	3.82339	7.69524e-62
Marcksl1	3.82173	2.53226e-13
Dtx4	3.81963	3.59964e-23
Nf1	3.8176	1.78717e-07
Ccdc122	3.80556	3.16879e-18
Msrb1	3.804	8.30972e-13
Dusp18	3.80214	2.68523e-05
Tmbim1	3.8013	5.81539e-40
Tcirg1	3.79548	1.3198e-37
Shb	3.77921	0.0369004
Nacc2	3.77725	2.17568e-10
Jag1	3.77621	0.000215687
Fth1	3.77531	2.76208e-126
Vat1	3.77508	0.000239432
Ell2	3.77104	4.75787e-21
Plekhg5	3.76471	0.00708394
Igf1r	3.76083	0.000242112
Adamtsl4	3.76078	8.44244e-09
Slc35f6	3.75583	2.01416e-54
Lrrc71	3.74949	2.06632e-05
Lamp1	3.73958	1.55656e-109
Nrp2	3.73718	2.56971e-12
Sh2d1b1	3.73654	1.77e-16
Plekho1	3.73593	4.6817e-37
Abhd4	3.7357	2.33107e-53
Pstpip2	3.73009	0.045495
Pld2	3.72305	2.74757e-09
Sfxn5	3.72127	0.00592505
Plet1	3.72069	0.0251857
3110043O21Rik	3.71887	1.591e-15
Rtn1	3.71814	0.0167294
Iqgap3	3.71299	0.000950622
Ago4	3.7092	1.29974e-06
Dok3	3.70373	3.02075e-27
Arrdc4	3.69808	1.12391e-50
Car9	3.69619	1.45434e-07
Dock1	3.69491	0.00156343
Dna2	3.69234	2.28399e-09
Cx3cr1	3.6902	4.30068e-20
Rbm47	3.68076	7.88706e-10
Cyp27a1	3.67494	4.60531e-24
Ggt5	3.67478	0.00109075
Gpr137b-ps	3.67013	3.17971e-56
Lsr	3.65552	3.47562e-05
Lyz2	3.64966	0.00098552
Tep1	3.64663	3.46517e-36
Pcyt1a	3.64273	1.22313e-09
Mctp1	3.63704	0.00880641
Egr2	3.63647	2.30775e-23
Kif19a	3.63578	0.00262989
Glul	3.63518	4.8998e-40
Myo5a	3.63333	1.22239e-25
Clec4a1	3.63306	1.50427e-16
Ext1	3.6313	4.2774e-14
Cln6	3.62959	2.14623e-26
Slc29a3	3.6284	8.32483e-11
I830077J02Rik	3.62496	9.03287e-05
Tfe3	3.62045	1.10832e-34
Igsf8	3.61907	1.90963e-11
Hs6st1	3.61906	6.98338e-15
Plcb3	3.61834	8.02422e-06
Fpr2	3.61678	0.000306887
Tcf7l2	3.61612	2.54754e-07
Scpep1os	3.6131	3.30964e-25
Tceal1	3.61119	2.40146e-05
Slc39a8	3.60959	1.0668e-07
Atp7a	3.60788	8.21796e-21
Gm4951	3.60716	0.0176619
Oasl2	3.60399	8.8991e-24
Cdkn1c	3.60046	0.00814437
Dpp7	3.59341	2.24795e-26
Ncf2	3.59286	8.08346e-42
Slc38a7	3.59069	1.27938e-21
Aifm2	3.58208	2.11192e-07
Ltb4r1	3.58092	2.0023e-06
Lamp2	3.58041	6.13968e-109
Klf4	3.57756	2.69584e-35
Pak1	3.57036	2.20648e-13
Rogdi	3.56876	3.35861e-36
Ampd3	3.56353	1.4135e-05
Slc35e4	3.56318	2.88061e-07
Kcnd1	3.56106	0.0496147
Gm5431	3.55983	2.67229e-06
Acox3	3.55959	1.38219e-38
Tmem180	3.55627	4.64141e-09
Plet1os	3.5531	0.0428889
Zfp518b	3.54949	0.0306329
Lyz1	3.53735	0.00107949
LOC100038947	3.5365	1.63823e-09
Cxcl10	3.53543	1.55141e-09
Zeb2	3.5334	3.44273e-39
Hck	3.52828	9.07226e-37
Hacd1	3.52414	0.000524693
Mnda	3.52221	1.81001e-13
Gtf2ird1	3.52197	0.000731934
Smox	3.51913	8.80619e-29
Slc16a3	3.51648	6.89083e-06
Adap1	3.50795	3.38986e-26
Ube2e2	3.50718	0.0467303
1700017B05Rik	3.50501	1.16241e-24
Slc12a9	3.50252	2.88877e-08
Gatsl2	3.49995	0.00770635
Snx8	3.49591	1.27584e-08
Fgd2	3.49459	9.07644e-23
Fam131a	3.48991	0.0187078
Lyn	3.48571	1.38258e-67
Parp12	3.48447	6.3704e-46
Dnajb14	3.48243	4.32398e-13
Ptgdr2	3.47576	8.10757e-08
Scpep1	3.47425	7.45581e-51
BC028528	3.47326	1.14702e-29
Zfp90	3.47213	4.59842e-18
Hs1bp3	3.46832	1.34973e-16
Skap2	3.46744	5.65862e-44
Ets2	3.46503	3.7808e-31
Cyp4f18	3.46486	5.00505e-18
Mcfd2	3.46163	5.19507e-39
Fam213b	3.45831	4.32026e-20
Slc8b1	3.45575	3.56479e-10
Rnd3	3.44914	2.91226e-10
Cpeb2	3.44623	1.67129e-16
Gm6377	3.44619	1.13563e-22
Cstb	3.44493	3.49504e-31
Retsat	3.44412	1.79438e-13
Rasgef1b	3.44216	5.13337e-17
Furin	3.44204	1.43846e-07
Tnfsf14	3.44053	0.000128156
Sipa1l2	3.43434	8.69202e-13
Anxa4	3.43321	6.59074e-30
Tpp1	3.4332	4.01018e-82
Sesn2	3.42336	9.04536e-07
Slc6a6	3.42096	6.02984e-29
Mir22hg	3.42089	3.36898e-17
Sgpl1	3.42062	3.10033e-84
BC026585	3.41912	1.27795e-06
Ccdc88a	3.4187	2.69782e-12
Bmp2k	3.41711	3.39278e-38
Tbc1d24	3.41687	6.13285e-06
Lgals3	3.41351	1.94903e-34
Adrbk2	3.40944	0.000172871
Rnf149	3.4078	3.29183e-27
Slc39a1	3.40621	1.70721e-10
Mid1	3.40614	8.19083e-05
Wdfy4	3.40255	0.000487069
Kdm6b	3.40187	2.87582e-15
Tdrd7	3.39647	1.11818e-14
Ankrd55	3.39518	0.00501695
Fam214b	3.3949	5.07099e-11
Sec14l1	3.38983	3.15236e-27
Steap3	3.38901	0.00225454
Coprs	3.38841	3.18621e-14
Stx3	3.38255	4.79174e-21
Tnfrsf12a	3.37374	3.10929e-14
Dgat2	3.37219	4.74006e-05
Naip5	3.37195	7.63928e-08
Fndc3b	3.36553	1.24581e-12
Entpd1	3.36441	1.0859e-27
Sccpdh	3.35505	2.19533e-06
Lonrf1	3.35251	0.00122272
Mafg	3.35152	2.6058e-12
Cttn	3.35127	0.0426973
Fads1	3.35102	1.47851e-12
Fggy	3.35056	2.24756e-09
Slc31a2	3.34589	3.38611e-36
Npc1	3.34066	8.34044e-27
Mvb12b	3.33602	0.000130561
Zbtb46	3.33528	0.0395109
Csrnp1	3.3314	1.57758e-20
Csnk1e	3.33111	4.00222e-34
Lbp	3.33052	1.93803e-11
Klc4	3.32818	1.39277e-32
Jun	3.32757	3.81003e-13
Parvb	3.32433	0.000157435
Chst14	3.32347	2.5541e-14
Kank3	3.3225	4.27425e-12
Plbd2	3.32206	1.50817e-20
Pald1	3.32165	2.50964e-11
Lmo2	3.31729	1.53702e-16
Sox4	3.31496	0.000429382
Ndst2	3.30063	2.47819e-25
Nkx6-2	3.30039	0.00792673
Bmf	3.29106	1.01951e-05
Asah2	3.2903	0.0437106
Ocrl	3.2862	5.02199e-11
Colec12	3.28412	8.5694e-09
Cryl1	3.28383	3.367e-24
Tgfbr1	3.28307	7.56526e-57
Nenf	3.27745	2.002e-15
C920021L13Rik	3.27611	2.60283e-14
Olfm1	3.27535	2.29294e-14
Angptl4	3.27462	1.81759e-05
Ttyh3	3.27136	3.97883e-06
Clec4a3	3.27058	4.89325e-16
Osgin1	3.27	9.7559e-10
Nfkbid	3.26927	3.47158e-25
H6pd	3.26833	6.71547e-09
Slc31a1	3.2664	8.11919e-77
Aldh2	3.26425	6.65188e-14
Pfkfb4	3.26332	2.61194e-13
Hspa1b	3.26306	1.19385e-10
Tpd52	3.26283	6.4265e-46
Hist1h2bg	3.26283	0.0264175
Cd151	3.25718	1.71314e-16
Pde1b	3.25544	2.2484e-05
Slmo1	3.25449	0.0419677
Ap5b1	3.24992	0.00143061
Alpk1	3.24983	0.0328185
Selenbp1	3.24952	0.00316288
Lst1	3.24872	2.39804e-18
Osbpl11	3.2482	5.89216e-32
Zbtb34	3.2476	0.000440832
Nrp1	3.24445	2.0826e-34
Il10	3.24336	1.01656e-11
Mblac1	3.2284	0.000283738
Cyfip1	3.22514	4.91751e-66
Smim3	3.22138	2.56537e-20
Maoa	3.218	1.0691e-08
Ptprj	3.21731	7.82484e-19
Soat1	3.21569	5.98287e-43
Igsf10	3.21364	0.00235671
Mgat4b	3.2106	9.21939e-17
Gadd45g	3.20217	1.42051e-20
Lyl1	3.20205	2.6222e-05
Uap1l1	3.1994	1.89013e-52
Nfxl1	3.1993	1.40431e-06
Scarb1	3.19652	1.52955e-37
Chid1	3.19513	3.12597e-52
Plod3	3.19272	9.12707e-17
Fer	3.19125	5.81211e-08
Fmnl3	3.1881	2.69102e-09
Pqlc2	3.18729	5.25274e-25
Xlr	3.18282	1.50556e-10
Fbxo10	3.18008	0.0364661
Mttp	3.17971	0.0430926
Fam114a1	3.17848	5.1109e-09
Rap2a	3.17776	5.73927e-31
Oas2	3.17709	0.000675459
Tns1	3.16864	1.24758e-05
Gm10653	3.16664	0.000283186
Naprt	3.16311	1.91029e-06
Tnip2	3.1611	1.94184e-17
Comt	3.15818	1.80214e-55
Fam132a	3.15765	0.000853626
Kifap3	3.15697	3.21635e-05
Fnbp1l	3.15511	0.0222797
Trim3	3.14747	1.63397e-05
Gca	3.14444	1.30017e-06
Lair1	3.14262	6.85797e-26
Ppap2c	3.14259	2.18993e-12
Ciart	3.14149	1.71498e-10
Bri3	3.14059	4.60888e-18
Slc25a23	3.13981	0.0165216
Slc43a2	3.13704	2.93615e-28
Dag1	3.12411	3.96367e-05
4833418N02Rik	3.12334	0.000616401
Sbno2	3.11923	4.74655e-10
Ms4a6c	3.11817	4.28297e-19
Gsn	3.11321	5.01646e-14
Hilpda	3.11159	1.12427e-18
4930592A05Rik	3.10329	0.000103057
Inafm1	3.10296	1.72504e-08
Cpped1	3.10009	1.88465e-07
Cyp4f16	3.09863	2.79406e-08
Chka	3.09849	2.80932e-16
Plcl1	3.09732	0.0416275
P3h3	3.09724	0.00130484
Maml3	3.08966	0.00490395
Tcf4	3.08928	1.76656e-20
Fam83f	3.08842	0.0450004
Mapkapk2	3.08786	1.31201e-38
Plcg2	3.08381	7.72351e-28
Slc45a4	3.08352	6.04636e-10
Hic2	3.07397	0.0402163
Ehd1	3.06933	1.00523e-25
Smagp	3.06513	8.08314e-09
Ctsa	3.06294	2.27995e-77
Evi5	3.0609	5.31827e-14
Rnf130	3.06051	7.72508e-66
Hps4	3.05897	6.74188e-15
Nradd	3.0547	0.000337219
Gsto1	3.05169	1.15943e-27
Zcchc24	3.04994	7.78477e-06
Nceh1	3.04878	2.04215e-20
Pygl	3.04609	6.22204e-06
Wdfy2	3.04345	0.000735471
Cass4	3.04206	0.0325464
Eef2k	3.03939	9.84651e-06
Hdac5	3.03835	0.000199826
Dusp8	3.0366	0.00324971
Atp6v1a	3.03005	1.18005e-31
Tpcn2	3.02778	5.46334e-08
Nipa1	3.02415	0.00595805
Akt1	3.0235	1.6198e-35
Ifi205	3.02065	0.0107678
Socs3	3.02017	4.4827e-11
Sv2a	3.01977	0.0332978
Ralgds	3.01806	6.22933e-13
Csrnp2	3.01651	0.000344804
Ifitm3	3.01545	7.31698e-14
Lamc1	3.01494	0.000611322
2310010G23Rik	3.0123	0.014988
Plekho2	3.00846	5.01952e-17
Lrrc27	3.00512	2.58126e-07
Rrbp1	2.99928	2.98202e-42
Nfic	2.99769	2.45034e-13
Ppap2a	2.9909	1.94234e-06
Man2b2	2.99043	7.10279e-10
Lrrc14b	2.98692	0.0002851
Enho	2.98599	0.0171103
Psd	2.98201	0.0179392
Slamf8	2.98092	0.00545531
Nfe2l2	2.97948	7.67301e-42
Irf8	2.96917	3.07294e-52
Ptpn23	2.96425	4.63244e-05
Cerk	2.96418	9.67834e-27
Plbd1	2.96052	3.84948e-14
Bach1	2.9553	8.39954e-10
Arhgap21	2.95497	0.00789531
Zbtb42	2.95476	0.0160333
Rabl2	2.95459	2.63916e-09
Tusc1	2.95023	0.00809513
Cp	2.93898	0.00134475
Dennd2c	2.93835	0.00379368
Gm3002	2.93587	0.00373227
Ntpcr	2.933	2.92922e-36
Cox7a1	2.92976	0.00844534
6330416G13Rik	2.92466	2.06785e-33
BC022687	2.92247	0.0449884
Milr1	2.91303	2.59174e-18
Frmd4b	2.90922	3.0362e-11
Mgst3	2.90839	6.11501e-13
Mospd2	2.90575	2.70148e-35
Cndp2	2.8999	2.33688e-43
Arf2	2.89938	1.61399e-21
Whrn	2.89623	0.00436623
Acer3	2.89236	3.97946e-39
Clcn7	2.88977	1.45495e-19
Tmem159	2.88853	1.32621e-09
Ift43	2.88811	0.000931968
Ccnyl1	2.88455	0.000998059
Man2b1	2.88389	2.31766e-45
M1ap	2.88357	0.00598867
Zranb3	2.87647	0.00150989
Pgpep1	2.87177	2.52404e-09
Mcoln1	2.87004	9.98226e-22
Grina	2.86707	3.11888e-58
St3gal2	2.86468	0.00407595
Mfsd1	2.85601	8.35002e-64
Arg2	2.85565	5.97953e-11
Naga	2.85494	2.47558e-35
Ctbs	2.8512	1.34267e-19
Slc39a14	2.85117	3.34489e-12
Slc44a1	2.84986	1.96271e-11
Sdc1	2.84756	2.07599e-05
Slc25a10	2.84344	8.57744e-17
Fkbp7	2.84319	1.28483e-08
Tom1l1	2.84073	0.00856284
Med22	2.83986	5.94063e-11
B4galt4	2.8392	4.64135e-08
B3gnt8	2.83846	2.48152e-05
Zc3h12a	2.83567	1.73465e-10
Ctsc	2.83359	6.72407e-54
Slc36a1	2.83197	5.30918e-07
Dpy19l4	2.83133	2.41556e-08
Pik3ap1	2.82447	7.52988e-17
Pdxk	2.82274	1.09879e-07
Irs2	2.82156	0.000816202
Gm14403	2.81965	0.0337786
Znfx1	2.81955	2.19599e-12
Itga6	2.81847	1.47735e-46
4931406C07Rik	2.81408	4.33736e-05
Tmem141	2.81362	1.10634e-17
Mef2a	2.81224	1.9501e-55
Tlr6	2.80625	1.00022e-15
6330407A03Rik	2.8059	0.00367192
Ctnnbip1	2.80224	2.38845e-11
Abcb6	2.79968	0.000263871
Tns4	2.79773	0.000175489
Snx18	2.79673	4.8767e-20
Ppp1r10	2.79315	4.08736e-16
Cpeb4	2.79139	6.98338e-15
Ticam1	2.79072	0.00290444
1110007C09Rik	2.78923	6.93675e-44
Il18	2.78641	3.67537e-17
Naaa	2.7852	9.13674e-12
Atp8a1	2.78246	1.89041e-27
Gstt3	2.78206	0.00079595
Gpr146	2.78171	3.68438e-11
Phka2	2.78169	1.16511e-06
Rffl	2.77626	2.00204e-14
Fbrsl1	2.77573	1.9086e-05
Mtmr10	2.77496	5.06681e-08
Sat1	2.77448	1.45496e-41
Rps6ka2	2.77448	0.00431131
Spns2	2.77421	0.0251074
Tmem65	2.7736	2.87407e-19
Arvcf	2.76956	0.000638932
Sertad1	2.76686	1.20611e-21
Sord	2.76634	6.1713e-16
Coro1c	2.76151	6.40356e-24
Lipa	2.75548	8.79041e-23
Firre	2.75283	4.02799e-05
Alas1	2.74881	1.76773e-32
Tmem170b	2.744	4.61543e-09
Nfkbiz	2.74253	4.43968e-08
Myo1e	2.74046	4.18185e-09
Zfyve21	2.74017	2.83302e-17
Gde1	2.73921	5.39262e-56
Cela1	2.73547	2.50135e-18
Cd80	2.73543	0.00488072
Opn3	2.73206	0.00133819
Ncapg2	2.73139	1.46375e-05
Srgap2	2.72971	5.21278e-17
Gngt2	2.72148	1.00052e-29
Ssfa2	2.72046	7.30886e-09
Lat2	2.71945	1.19307e-42
Anxa1	2.71741	2.51597e-35
Map4k3	2.71571	1.35933e-05
Trip6	2.71511	0.0106775
Fosl2	2.71167	0.0143634
Dram2	2.70977	2.44566e-29
Tctex1d4	2.7056	0.00279838
Rasgrp3	2.70002	3.39508e-06
Dnajc16	2.69982	4.7394e-05
1600010M07Rik	2.69484	0.000255197
Pafah2	2.68904	0.0044058
Fbxw9	2.68576	6.09021e-08
Fbxo36	2.68333	0.000930904
Nab2	2.6827	5.15648e-05
Ppt1	2.68264	1.92371e-35
Il4ra	2.6823	9.01399e-15
Neurl2	2.6801	1.62966e-08
Cd38	2.66925	3.18858e-19
Map1lc3a	2.66903	6.10977e-14
Pls3	2.66858	4.82467e-07
Khk	2.66643	5.33584e-14
Bmpr1a	2.66367	0.000293596
Mapk3	2.66301	1.23837e-20
Metrnl	2.65881	1.71031e-16
Rufy3	2.65866	5.58493e-11
Smcr8	2.65202	1.01134e-08
Sgk1	2.64792	1.52346e-25
Scarb2	2.64743	3.80698e-41
Hip1	2.64354	7.416e-05
Extl3	2.64195	1.50984e-18
1810043G02Rik	2.64009	3.75701e-18
Rhbdd3	2.63846	1.27749e-05
3110082I17Rik	2.63677	1.61746e-16
Irak2	2.6356	1.1764e-21
Phlda1	2.63442	1.12061e-09
Arap1	2.63434	1.34037e-12
Scamp2	2.63377	3.57163e-22
Slc17a5	2.63206	1.55708e-13
Cetn4	2.63114	0.00645683
Pacsin2	2.631	5.7461e-45
Tbc1d22a	2.62905	4.61903e-18
Ldlrad3	2.6276	0.000509022
Sh3pxd2a	2.62738	0.0101751
Zfp710	2.62664	6.66023e-07
Cenpb	2.62203	1.00145e-11
Rnh1	2.61792	2.01201e-24
Spon1	2.61565	0.00906397
Slc23a2	2.61439	1.89722e-20
Ppfibp1	2.6099	6.8586e-09
Zbtb7b	2.60454	0.00297127
Tspan17	2.60147	1.12173e-05
Nr4a1	2.60142	2.40822e-12
Itsn1	2.6006	0.00264079
Ptp4a1	2.5972	5.70707e-07
Dstyk	2.59621	0.00576113
Cmtm4	2.59299	6.87835e-05
Ski	2.59041	2.01483e-20
Mpi	2.58833	1.52199e-18
Nfkbia	2.58718	8.93434e-11
Prdx4	2.58598	1.20066e-14
Slc48a1	2.58587	1.32836e-21
C2cd2l	2.58557	4.67361e-06
Fam20a	2.58283	0.0496268
Spsb2	2.58277	1.86661e-06
Hivep3	2.57872	0.0127803
Naip6	2.57829	0.00143288
Phactr2	2.57571	1.22788e-15
Ebi3	2.57427	3.13902e-07
Slc4a8	2.57317	0.00290444
H1f0	2.57292	1.18624e-25
Hpse	2.57173	5.31641e-05
Plek	2.57026	9.25179e-42
Bcl6	2.56736	1.28483e-08
Nckipsd	2.56688	2.3233e-10
Bnip3	2.56628	1.69699e-28
Abl1	2.56603	2.59443e-05
Stx7	2.56362	5.60139e-48
Gkap1	2.56116	0.00182002
Atp6v0b	2.55939	1.16858e-47
Hgsnat	2.55634	1.42442e-41
Inpp5d	2.55596	2.49141e-32
Pter	2.55266	4.45934e-05
Ift22	2.55133	3.94653e-11
Ppapdc1b	2.54913	7.63928e-08
Tob2	2.54743	3.53961e-09
Thnsl2	2.54693	0.00600153
Rhbdf2	2.54681	6.4822e-07
Cpq	2.54476	3.11512e-09
Enpp1	2.54334	2.9982e-27
Fcgrt	2.54281	1.72317e-24
Ncln	2.54144	1.23433e-16
Trpm4	2.54063	0.00479092
Arl8a	2.53903	2.56229e-31
Ipmk	2.53441	6.35859e-17
Kremen1	2.53185	0.0168512
Tgm4	2.52946	0.00129073
Tpcn1	2.52913	0.000322689
Clec12a	2.52775	6.49222e-11
Cd86	2.52731	2.04786e-10
Rps4l	2.52609	2.16313e-06
Dennd1a	2.52433	2.7487e-05
Lmbr1	2.51955	0.000989092
Fam102b	2.51838	2.25106e-13
Por	2.51319	7.70665e-13
Fuom	2.51032	0.000237993
Mir1198	2.50793	9.02415e-10
Lrrc8d	2.50717	6.96679e-16
Ptms	2.50105	6.46595e-10
Pparg	2.49742	0.000615111
Mb21d1	2.49719	1.19778e-07
Pex11a	2.49707	0.0317539
Baiap2	2.49296	7.38284e-08
Eif4ebp1	2.48948	3.93484e-31
Acsl1	2.48915	1.47294e-07
Serac1	2.48857	0.00179494
Pip5k1c	2.48411	1.17875e-10
Pecr	2.48272	1.28493e-07
Gdpd5	2.48016	1.83663e-07
Flcn	2.47941	6.35733e-22
Tppp	2.4783	0.00838112
Syk	2.47648	1.0576e-21
Tubb2a	2.47513	9.25029e-11
Slc38a6	2.47411	0.000685079
Colgalt1	2.47365	1.66469e-23
Anxa9	2.46951	0.00884807
Pilra	2.46372	2.69089e-14
Dennd5a	2.46319	3.55654e-18
Vps9d1	2.46053	4.51116e-12
Ap5s1	2.45976	6.2943e-20
Rreb1	2.45492	4.22285e-10
Itgav	2.45431	1.53102e-15
Itm2c	2.45206	2.33029e-27
Tgfb1	2.44966	5.15812e-12
Tmem50b	2.4495	4.25563e-24
Zfp608	2.44942	0.000554655
Nagpa	2.44788	1.59238e-22
Pxn	2.4468	2.93254e-06
Blnk	2.44482	5.58343e-08
Erp29	2.4439	1.71032e-33
Epn1	2.43991	0.000209612
Tecpr2	2.43886	0.00585948
Sgsm3	2.4384	7.66151e-06
Hyal2	2.43806	2.4884e-07
Prcp	2.43669	5.23639e-18
Fkbp5	2.43535	1.98481e-22
Inf2	2.43487	0.0164956
Lipo1	2.43176	5.79435e-11
Irak3	2.4286	3.4074e-07
Rsad2	2.42049	1.40301e-12
Map3k9	2.41362	0.047357
Amdhd2	2.41303	6.28514e-17
Susd3	2.41228	3.96303e-29
Icosl	2.4084	1.2412e-07
Ctnnal1	2.40682	0.0105856
Abhd17c	2.40647	2.09838e-08
Gstm1	2.40638	1.87929e-08
Fnip1	2.40632	3.48667e-16
Pvr	2.40624	0.000793953
Akr1a1	2.40455	4.9295e-36
Cltc	2.40392	1.41408e-29
Gm13251	2.40307	7.18427e-06
Npc2	2.40052	3.07284e-45
Lrpap1	2.39947	1.96531e-35
Ccdc109b	2.39702	1.38522e-08
Dtnbp1	2.39694	4.93994e-34
Cux1	2.3934	1.89209e-19
Arl10	2.39315	0.00249776
Slc35c2	2.39148	1.07479e-25
Ulk1	2.39035	1.25576e-09
Dnase1l1	2.39003	2.40822e-12
Mvp	2.38993	2.00348e-10
Tirap	2.38874	1.29052e-05
Zfand5	2.38621	2.02784e-29
Etv6	2.38439	1.31945e-16
Ctns	2.38347	5.62112e-15
Rabgef1	2.38063	3.55432e-09
Gpx1	2.38015	2.38373e-41
Slc36a4	2.37957	7.72032e-06
Bcar3	2.37726	1.50923e-06
Tmem140	2.37686	1.09883e-07
Gstm4	2.37279	3.28197e-08
Agpat9	2.37275	0.00378459
Gm21188	2.37028	0.000226801
Ly96	2.364	5.45455e-18
Dnajc28	2.35924	0.00571345
Slc2a8	2.35909	6.31535e-10
Ldlr	2.35634	0.0374951
Fbxw8	2.35606	0.000115073
Bcl2a1b	2.35562	3.49436e-17
Ppp1r16a	2.35535	0.000473779
Tmem184b	2.35508	2.6659e-07
Nagk	2.35455	2.94617e-18
Rnf169	2.35393	9.47762e-10
Kctd21	2.35349	0.00434373
Wdsub1	2.35012	5.65501e-12
Pgd	2.34874	1.62772e-16
Oasl1	2.34475	0.000187507
Mnt	2.34468	0.000248053
Ddah2	2.34413	0.00995236
Tom1l2	2.33995	0.00269763
Ltbp3	2.33609	0.00167246
Nlrp1b	2.33425	0.035962
Ramp1	2.33307	1.75796e-15
Slc25a44	2.32986	2.28399e-09
Kdelc2	2.32571	0.000671391
Fbxo30	2.32482	1.57494e-11
Clcn5	2.32404	0.0354646
Kctd6	2.32148	2.78264e-10
Prdx5	2.31997	4.42421e-35
Tmed3	2.31745	4.14188e-28
Myo1c	2.31567	5.19299e-11
Ssh1	2.31334	0.000276147
Lap3	2.31299	1.7442e-14
Cyp4v3	2.31273	3.03534e-14
Rgs10	2.31159	1.23792e-18
Slc12a2	2.31055	0.00420177
Clic4	2.30339	3.42315e-22
Acp2	2.30075	6.96996e-33
Nhlrc3	2.30026	4.71854e-07
Creld1	2.2998	0.0306671
Tef	2.29884	2.95195e-05
Tmem189	2.29517	3.07926e-19
Tnfrsf1b	2.29291	6.34268e-16
Picalm	2.28914	6.3244e-25
Skil	2.28883	4.47577e-10
Ap2a2	2.28303	4.90595e-11
Ppt2	2.28253	2.44813e-17
Ywhag	2.28248	1.96017e-13
Irf2bp2	2.28101	2.42407e-12
Acsl3	2.28012	0.00333812
Hdac9	2.27788	6.72634e-11
Fuca2	2.27642	2.42943e-25
Atp6v0d1	2.27636	1.11722e-16
Il3ra	2.27285	0.0158929
Gm16712	2.27123	0.00033922
Zfp667	2.26804	0.00639327
Wdr91	2.26495	1.09316e-06
Tmem67	2.26476	0.0315845
Vps8	2.26414	2.28358e-09
Idh2	2.26393	1.41429e-23
Ncor2	2.26386	0.00581802
S1pr2	2.26004	7.20018e-05
Mapk7	2.25725	1.63979e-05
Scoc	2.25601	1.30132e-15
Trp53bp2	2.25455	1.3337e-05
Nrros	2.25393	4.41099e-26
Dcakd	2.25243	1.44676e-11
Hsd17b11	2.24655	1.36394e-07
Atp6ap1	2.2451	1.70731e-31
Got1	2.24483	6.40807e-08
Zdhhc24	2.24396	2.6992e-05
6330418K02Rik	2.24201	0.000286436
Selm	2.24121	0.0117334
Stau2	2.23991	0.0417474
Pkig	2.23855	2.38925e-18
Gba	2.23761	1.15936e-24
5031414D18Rik	2.23744	0.000872371
Cep170	2.23711	3.38079e-11
Tbc1d8	2.2348	1.79086e-07
Fkbp2	2.23048	1.01118e-24
Idua	2.2298	8.76184e-18
Znf41-ps	2.22783	2.93064e-05
Uevld	2.2259	2.17882e-05
Slpi	2.22135	0.00114214
Laptm4a	2.22093	1.07129e-16
Zdhhc9	2.2205	1.95683e-13
Anxa5	2.21838	3.6896e-23
March1	2.21799	2.01974e-16
Fabp4	2.2133	0.0215884
Tnk1	2.21153	1.7529e-07
Cd9	2.21153	1.21494e-07
Prkcd	2.21151	2.26553e-14
Btk	2.2114	0.000652329
Tom1	2.21076	1.50624e-17
Ifitm1	2.21048	0.0010273
Slc16a13	2.20905	0.00235802
Tnks	2.20769	0.00249776
Gm16982	2.20597	0.0314315
Nek4	2.20278	0.00440267
Trip10	2.20186	0.000133043
St3gal3	2.20163	0.0213704
Mknk1	2.20104	2.40946e-17
Enc1	2.20081	0.0441759
Cd99l2	2.20036	0.000627583
Xrcc3	2.19901	0.000804688
Pira6	2.1966	0.0278464
Stard5	2.19325	3.53307e-13
Dusp1	2.19277	2.65891e-07
Plscr3	2.18876	2.35587e-07
Dusp16	2.18828	0.00413513
Sdf2l1	2.18575	1.56451e-09
Tlcd2	2.18555	0.0184591
Thop1	2.18304	0.00160899
Natd1	2.17681	3.79881e-05
Snx29	2.17618	0.0459204
Galns	2.17256	6.53254e-18
Ctnna1	2.17156	2.32422e-07
Rassf3	2.17082	1.04103e-07
Eif2ak4	2.16775	0.000166033
Luzp1	2.16736	1.98713e-10
Zfp513	2.16679	0.00372687
Nkiras2	2.16464	4.21208e-18
Mcts2	2.16401	0.0109387
Pprc1	2.16347	0.00760941
Cd36	2.16257	2.50633e-10
Id3	2.15831	1.13311e-25
Tbc1d19	2.15434	4.49598e-05
Mtss1	2.15338	0.000112797
Mapk6	2.15332	7.30358e-17
Mmgt1	2.1513	1.39799e-11
Zswim8	2.14925	0.000210663
Bcl3	2.14861	2.36814e-13
Tmem256	2.14557	8.57744e-17
Naip2	2.14478	2.17121e-12
Mob3c	2.14135	4.46009e-07
Lrrc29	2.1413	0.00588499
Pik3r2	2.13915	4.29849e-05
Ccdc86	2.13775	2.4897e-12
Trim36	2.13771	0.00278345
Cybb	2.1367	2.38136e-13
Vwa5a	2.13486	1.18661e-13
Tmppe	2.13168	0.000428368
Flot2	2.13084	7.40819e-12
Prkra	2.12916	3.79599e-05
Cic	2.12708	0.000415314
Fkbp15	2.12595	1.51297e-10
Gm2a	2.12591	2.33117e-26
Piezo1	2.12505	4.57855e-09
Slc33a1	2.12326	3.97196e-11
Il6ra	2.12297	2.00568e-10
Ap1b1	2.12239	9.39048e-09
[truncated: 3,174 more rows]
