# Supplementary material for: Neuroprotection against ischemic stroke requires a specific class of early responder T cells in mice
Source: J Clin Invest. 2022 Aug 1;132(15):e157678. doi: 10.1172/JCI157678 (PMC9337834; doi:10.1172/JCI157678)
Supplement: Supplemental table 3 [file jci-132-157678-s054.xlsx]

## Sheet: Sheet1
Gene	log2FoldChange	padj
C1qc	19.5502	1.35259e-38
Saa3	16.5066	4.14348e-28
Sparc	16.4824	1.38663e-16
Olfml3	16.4748	4.71818e-20
C1qa	15.5129	1.07539e-67
C1qb	15.1115	2.22699e-206
Ccl7	14.5909	7.85454e-22
Spp1	13.8038	3.81052e-46
Cxcl1	13.708	1.15841e-09
Spint1	13.5444	2.59174e-18
Lrg1	13.5004	2.22623e-18
Mmp14	13.3227	3.42749e-18
Gdf15	13.1999	9.72782e-18
Htra3	12.4757	2.28788e-15
Mgp	11.971	0.0171998
Cxcl16	11.9174	6.9236e-90
Lcn2	11.9064	5.58829e-06
Adamts1	11.7722	1.49957e-06
Postn	11.6616	1.66571e-13
Gpx3	11.2925	3.83431e-56
Apoc1	11.2511	2.16687e-13
Mmp12	11.23	1.58638e-11
Dcn	11.182	0.00701199
Soga1	11.1631	2.8475e-12
Il1a	11.035	1.47851e-12
Gas6	10.9807	4.28287e-46
Ccl24	10.921	9.91414e-12
Sash1	10.7713	2.59244e-11
Timp1	10.7407	1.90163e-11
Efemp1	10.7083	0.0491244
Liph	10.7013	2.01614e-10
Klhl23	10.6078	1.82732e-10
Cxcl14	10.3857	1.73072e-10
Pdgfa	10.1975	6.29427e-10
Mmp2	10.1857	1.78123e-09
C1rl	10.1288	1.09127e-09
Tgfa	10.0208	1.25576e-09
Ccl8	9.88046	8.9644e-16
Creg2	9.7484	7.75875e-09
Csf3	9.70932	2.29893e-08
Vash1	9.61193	6.13428e-08
Col4a1	9.57025	8.63333e-08
Ttr	9.55248	2.50428e-08
Cpd	9.44697	1.27073e-50
F9	9.41474	6.8085e-08
Igf1	9.18037	7.67813e-09
Serpine1	9.09277	4.81703e-07
Rspo3	9.07983	0.000110048
Apod	8.99278	5.32884e-06
Htra1	8.92756	9.21836e-07
Apoe	8.92091	0
Kitl	8.87224	2.4105e-06
Il1rn	8.84486	0.000481536
Il12b	8.72548	3.67542e-06
Angptl7	8.54293	5.20307e-05
Pdgfc	8.53729	2.91906e-07
Wfdc21	8.44166	7.05556e-13
Ccdc106	8.37548	3.81966e-05
Lox	8.33485	0.000518827
Cxcl12	8.31424	0.00228992
Col14a1	8.27418	0.000112797
Serpinb2	8.27369	3.35341e-05
Tgfbi	8.18413	8.69461e-12
Bmp1	8.16297	9.27707e-05
Olfml2b	8.1447	4.76015e-06
Thbs2	8.13952	0.000328167
Il23a	8.11599	0.000484309
Pcolce	8.09203	0.000931106
Mfap5	8.09186	0.00364331
Serpine2	8.06749	7.70755e-17
Itih2	8.01786	0.00423316
Ecm1	8.01125	2.09315e-73
Col1a2	7.96626	0.0175524
Itgbl1	7.96626	0.0175524
Col27a1	7.91391	0.000187955
Lca5l	7.85755	0.00203736
Fcna	7.81817	0.000114683
Fam20c	7.7645	0.000414388
Grn	7.74498	6.61794e-139
Ccl17	7.74033	0.000524693
Ptn	7.70846	0.0270486
Mfap2	7.67683	0.0082396
Ambp	7.64613	0.00124847
Pgf	7.57798	0.00111439
Bmp2	7.57793	0.00121816
Ifnb1	7.57721	0.0333748
Thbs1	7.56543	1.71677e-09
Edn1	7.54254	0.0106457
Col6a1	7.43282	0.0418311
Angpt2	7.39605	0.00246874
Slamf9	7.38242	3.43638e-07
Plau	7.35651	0.00275313
Lyzl4	7.3557	0.00219248
Wnt11	7.27342	0.00262596
Trf	7.21105	2.34053e-10
Tnf	7.2038	1.18787e-06
Aloxe3	7.18671	0.00587448
C2	7.18228	0.00259454
Pla2g7	7.12707	3.34188e-06
Ttc9	7.09268	0.00537275
Dmkn	7.09238	0.00739627
Igfbp2	7.09215	0.0110558
Mtus1	7.08865	0.0232811
Jag2	7.04464	0.0082921
Il33	7.04356	0.00757648
Lif	6.88678	0.00996986
Ctf1	6.88546	0.0331802
Cfh	6.8018	1.69316e-145
Gdf3	6.77976	0.0039737
Lypd6	6.64632	0.0310059
Phospho1	6.64591	0.020912
Ly6g6d	6.645	0.0223632
Megf8	6.59988	0.0011184
Plxdc2	6.5777	2.19788e-34
Kcp	6.50778	0.0271703
Cfp	6.48441	5.00812e-41
Cfb	6.45801	4.68697e-15
Cpn1	6.43418	0.0319979
Igfbp6	6.41192	1.70372e-29
Adamts16	6.356	0.0377061
Serpinf1	6.29821	3.88627e-07
Tgfb3	6.26495	0.00308364
Vegfa	6.21691	3.33062e-26
Ccl3	6.21621	2.19445e-07
Fn1	6.14446	2.82197e-05
F10	6.11413	1.82091e-19
Hgf	6.10008	2.6366e-24
Lrp4	5.91561	0.0104805
Cmtm8	5.82941	4.98443e-08
Csf1	5.80725	1.6651e-13
Pon3	5.79271	1.89993e-90
Sestd1	5.78316	0.000789608
Il1b	5.65719	2.54067e-07
Osm	5.58913	3.36936e-10
Mmp19	5.54256	4.76548e-15
Tnfaip6	5.43508	1.07617e-05
Sh3tc1	5.37071	2.633e-18
Pros1	5.36744	5.01166e-39
Emilin2	5.20801	6.60731e-06
F13a1	5.15741	3.24784e-05
Tcn2	5.0809	6.84681e-63
Nid2	4.97247	0.00373524
Cst3	4.87015	1.49005e-34
Adamtsl5	4.83726	0.021895
Angptl3	4.68185	0.00677369
Pld4	4.56905	6.39565e-106
Fbln1	4.54005	0.0249078
Areg	4.50039	0.00512751
Ccl4	4.46434	1.91601e-06
Plekhm2	4.41221	1.19338e-12
Abhd15	4.41116	7.30826e-15
Hbegf	4.37485	9.94808e-05
Pf4	4.33193	1.66802e-52
Prtn3	4.29482	0.00209807
Angptl2	4.27715	0.00368178
Emilin1	4.24382	2.93987e-07
Aoah	4.23436	1.48334e-39
Psap	4.13503	5.28087e-64
Prrg2	4.10652	3.3836e-10
Rasal2	4.08487	0.0228875
Efemp2	4.03688	1.42894e-08
Tbc1d16	3.94425	0.00176934
Lefty1	3.90453	8.08053e-06
Cmtm3	3.82339	7.69524e-62
Jag1	3.77621	0.000215687
Adamtsl4	3.76078	8.44244e-09
Kif19a	3.63578	0.00262989
Slc39a8	3.60959	1.0668e-07
Cxcl10	3.53543	1.55141e-09
Tnfsf14	3.44053	0.000128156
Lgals3	3.41351	1.94903e-34
Kdm6b	3.40187	2.87582e-15
Plbd2	3.32206	1.50817e-20
Nenf	3.27745	2.002e-15
Angptl4	3.27462	1.81759e-05
Il10	3.24336	1.01656e-11
Igsf10	3.21364	0.00235671
Chid1	3.19513	3.12597e-52
Fam114a1	3.17848	5.1109e-09
Gsn	3.11321	5.01646e-14
Nradd	3.0547	0.000337219
Lamc1	3.01494	0.000611322
Slamf8	2.98092	0.00545531
Cp	2.93898	0.00134475
Il18	2.78641	3.67537e-17
Cela1	2.73547	2.50135e-18
Trip6	2.71511	0.0106775
Spon1	2.61565	0.00906397
Cmtm4	2.59299	6.87835e-05
Fam20a	2.58283	0.0496268
Ebi3	2.57427	3.13902e-07
Ift22	2.55133	3.94653e-11
Cpq	2.54476	3.11512e-09
Tgm4	2.52946	0.00129073
Serac1	2.48857	0.00179494
Tgfb1	2.44966	5.15812e-12
Npc2	2.40052	3.07284e-45
Ltbp3	2.33609	0.00167246
Fbxo30	2.32482	1.57494e-11
Fuca2	2.27642	2.42943e-25
Zswim8	2.14925	0.000210663
Tnfsf13b	2.09091	0.0079027
Vegfb	2.07075	7.37575e-08
Cuedc2	2.05801	2.76496e-26
Med12l	2.02598	0.00774864
Tfpi	2.00068	1.02302e-06
Igfbp4	1.99123	3.68468e-06
Tmed1	1.96937	1.51695e-09
Tmem17	1.96673	0.02464
Crtap	1.9287	1.50282e-07
1810055G02Rik	1.89007	9.90301e-07
Plekha8	1.88476	6.62211e-05
Tbc1d12	1.85679	0.00420819
Loxl3	1.82344	1.98329e-07
Isg15	1.77906	0.00101695
Arsk	1.69667	8.44628e-09
2210408I21Rik	1.61693	0.0457502
Tbc1d14	1.58161	1.9185e-09
Zswim6	1.57493	0.00123767
Atrn	1.54762	0.00450789
Fam3a	1.53695	9.49588e-06
Tmem101	1.5304	0.000798888
Tm2d2	1.5251	3.22731e-16
Nampt	1.51829	8.10227e-09
Glb1l	1.48789	0.0324567
Tbc1d5	1.47283	8.79159e-05
Itprip	1.46694	0.00634985
Cant1	1.43471	2.88978e-06
Mfap3	1.43392	0.000769558
Tmem214	1.42849	0.00111186
Tfip11	1.3999	1.43768e-06
Rhbdd1	1.3932	0.0122391
Klhl5	1.38562	4.25626e-05
Reep5	1.38126	1.50441e-12
Cmtm6	1.33062	2.80349e-07
Txndc16	1.26312	6.33843e-05
Napsa	1.24338	2.3675e-05
Kcmf1	1.23398	2.51838e-07
Mydgf	1.22999	1.86807e-10
2610507B11Rik	1.16879	0.000879475
Nrg4	1.16738	0.00140061
Hexdc	1.14972	0.0279414
Tmem131	1.11892	0.00677508
Rnls	1.11036	0.0254417
Fam210b	1.08213	0.00505908
Ctdnep1	1.08007	0.00287731
Il15	1.07819	0.0172249
Ccdc93	1.06405	0.0225144
Fgl2	1.04143	0.041784
Dennd4b	1.02717	0.0216951
Sdhaf2	-1.00964	1.29806e-05
Tgds	-1.02363	0.0027091
Primpol	-1.04165	0.000545392
Nudt1	-1.13243	0.0201771
Scaper	-1.15403	0.0104358
Tmem138	-1.19088	0.000758894
Ttc30b	-1.20493	0.0490447
Tmub1	-1.23149	0.000230541
Adamts10	-1.25989	0.0215084
Dand5	-1.29796	0.00809581
Ganc	-1.3068	0.0140093
Def6	-1.35829	0.000881345
Donson	-1.4505	7.58362e-05
AI467606	-1.4565	0.000394049
Slc44a2	-1.57631	4.28839e-09
Il16	-1.70317	1.13302e-10
Bpgm	-1.83413	4.69631e-05
Cst7	-1.84047	5.04388e-05
Atg16l2	-1.85824	6.63329e-06
Bbs9	-1.92251	0.000295629
Afp	-1.9664	0.000336523
Rnf113a2	-1.98911	2.6844e-14
Kbtbd3	-2.1149	1.42894e-08
Usp53	-2.14802	7.14826e-05
Aplp1	-2.17515	0.0214744
Insl6	-2.17833	4.0605e-06
Ndnf	-2.36811	0.0495418
Rpgrip1	-2.4099	0.000516744
Ppbp	-2.52354	5.8477e-05
Baiap3	-2.77027	3.95023e-11
Fgfbp3	-2.89275	1.00632e-05
Samd9l	-3.22242	4.95619e-52
Flt3l	-3.28756	2.87544e-30
Adamts6	-3.68294	0.00031616
Bank1	-3.74364	2.63502e-14
Crim1	-3.91868	5.5578e-06
Klk8	-3.93146	2.07865e-34
Il12a	-4.05245	0.00686836
Sesn3	-4.09903	1.41552e-14
Qrfp	-4.14418	1.00908e-07
Ift80	-4.46156	1.22389e-23
Fgf13	-4.73992	4.22117e-36
C1qtnf4	-5.32044	0.0166982
Cpa3	-5.34856	0.0176658
Dkkl1	-5.43098	3.44814e-09
Gramd3	-5.79535	1.07359e-138
Fam217a	-5.86643	0.0424288
Prss12	-6.00902	1.04541e-11
Mst1	-6.07634	0.00200553
Apol7e	-6.26612	2.62898e-33
Podnl1	-6.26668	0.00112261
Spint2	-6.34911	1.21866e-39
Il7	-6.36607	0.01492
Klk1b27	-6.40881	0.0212018
Tspan2	-6.50326	7.4585e-07
Serpini1	-6.65061	1.47553e-57
Fasl	-6.66225	5.83727e-05
Pkhd1l1	-6.72489	0.00431744
Xcl1	-6.83066	0.00453229
Colq	-6.83891	0.00929909
Mmrn1	-6.91007	0.00203323
Bmp7	-7.02241	0.000125616
Apol10b	-7.48087	0.000202426
Esm1	-7.51948	1.79018e-05
Cma1	-7.61845	0.000109912
Zpbp2	-7.67544	7.91465e-06
Il2	-7.74574	7.00918e-05
Rln3	-7.78602	5.10259e-05
Ltb	-7.88993	7.35022e-174
Ifng	-8.06815	1.51001e-41
Crisp3	-8.31374	3.84246e-06
Lcn4	-8.31482	3.45399e-19
Emid1	-8.42233	2.67391e-06
Mzb1	-9.74507	2.0915e-09
Drc1	-9.85437	1.02244e-09
Cobll1	-10.3558	1.57158e-10
Jchain	-25.415	6.12289e-07
